# Supplementary material for: Hierarchical clustering of gene expression patterns in the Eomes + lineage of excitatory neurons during early neocortical development
Source: BMC Neurosci. 2012 Aug 1;13:90. doi: 10.1186/1471-2202-13-90 (PMC3583225; doi:10.1186/1471-2202-13-90)
Supplement: Additional file 1 — Comparison of QISPs from repeated measurement of Dab1 in situ expression in rostral neocortex along (a, b) the rostral-caudal axis and (c, d) the lateral-medial axis. Panels b and d plot strength of the in situ hybridization label (“intensity”) as a function of cortical position. All in situ hybridizations are derived from Genepaint. [file 1471-2202-13-90-S1.xlsx]

## Sheet: Sheet1
Supplemental Table 1. RMA values for eye-specific genes that were used to establish the "not-expressed" threshold for this study.
Gene	Acc #	RMA	RMA
		GFP- level	GFP+ level
Rhodopsin	NM_145383	5.87	5.91
Recoverin	NM_009038	5	5.01
Peripherin 2	NM_008938	6.26	6.2
Arrestin 3	NM_133205	4.76	4.67
Phosducin	NM_024458	4.37	4.28
Transducin 1	NM_008140	6.4	6.28
Crx	NM_007770	5.63	5.57
PDE6h	NM_023898	6.22	6.29
SWS1	NM_007538	5.59	5.41
MWS1	NM_008106	5.06	5.11
	AVG	5.516	5.473
	STDEV	0.693897	0.704415
