# Supplementary material for: Hierarchical clustering of gene expression patterns in the Eomes + lineage of excitatory neurons during early neocortical development
Source: BMC Neurosci. 2012 Aug 1;13:90. doi: 10.1186/1471-2202-13-90 (PMC3583225; doi:10.1186/1471-2202-13-90)
Supplement: Additional file 2 — Table S1. RMA values for eye-specific genes that were used to establish not-expressed threshold for this study. [file 1471-2202-13-90-S2.xlsx]

## Sheet: Sheet1
Additional File 3 Supplemental Table. Complete list of all ≥ 3 fold up-regulated genes in E14.5 GFP+ Eomes lineage compared to E13.5 GFP+ Eomes lineage.
Affy ID	RMA	RMA	RMA	FOLD	FOLD	FOLD	Gene Accession	Gene Symbol	mRna - Description
	E13.5 GFP-	E13.5 GFP+	E14.5 GFP+	E13.5+/E13.5-	E14.5+/E13.5-	E14.5+/E13.5+
10459512	7.05431	8.82053	10.8976	3.40161	14.3532	4.21952	NM_016977	Mc4r	Mus musculus melanocortin 4 receptor (Mc4r), mRNA. Cortex specific
10429128	6.03736	8.47961	10.4888	5.43488	21.8781	4.0255	NM_001029841	Sla	Mus musculus src-like adaptor (Sla), transcript variant 1, mRNA.
10550189	7.21554	6.56409	8.45952	0.636642	2.36851	3.72032	---	---	cdna:known supercontig:NCBIM37:NT_166308:75416:77132:1 gene:ENSMUSG00000079205
10550208	7.27849	6.63347	8.5219	0.639484	2.36757	3.70231	---	---	cdna:novel supercontig:NCBIM37:NT_166308:85307:86821:1 gene:ENSMUSG00000079204
10550193	7.29418	6.65903	8.50267	0.643873	2.31095	3.58913	---	---	cdna:known supercontig:NCBIM37:NT_166308:102516:104232:1 gene:ENSMUSG00000079203
10606178	11.0207	9.73364	11.5565	0.409781	1.4497	3.53774	NR_001463	Xist	Mus musculus inactive X specific transcripts (Xist) on chromosome X.
10397030	6.19029	7.05477	8.82559	1.82069	6.21305	3.41248	NM_015812	Rgs6	Mus musculus regulator of G-protein signaling 6 (Rgs6), mRNA.
10495685	5.87086	6.21818	7.88968	1.27219	4.05251	3.18545	NM_172525	Arhgap29	Mus musculus Rho GTPase activating protein 29 (Arhgap29), mRNA.
10416800	7.47075	7.16011	8.79901	0.806288	2.511	3.11427	NM_201529	Lmo7	Mus musculus LIM domain only 7 (Lmo7), mRNA.
