# Supplementary material for: Hierarchical clustering of gene expression patterns in the Eomes + lineage of excitatory neurons during early neocortical development
Source: BMC Neurosci. 2012 Aug 1;13:90. doi: 10.1186/1471-2202-13-90 (PMC3583225; doi:10.1186/1471-2202-13-90)
Supplement: Additional file 3 — Table S2. Complete list of all ≥ 3 fold up-regulated genes in E14.5 GFP + Eomes lineage compared to E13.5 GFP + Eomes lineage. [file 1471-2202-13-90-S3.xlsx]

## Sheet: Sheet1
Additional File 4 Supplemental Table. Complete list of all ≥ 3 fold down-regulated genes in E14.5 GFP+ Eomes lineage compared to E13.5 GFP+ Eomes lineage.
Affy ID	RMA	RMA	RMA	FOLD	FOLD	FOLD	Gene Accession	Gene Symbol	mRna - Description
	E13.5 GFP-	E13.5 GFP+	E14.5 GFP+	E13.5+/E13.5-	E14.5+/E13.5-	E14.5+/E13.5+
10406934	9.12534	9.43829	6.97876	1.24	0.23	0.18	XM_484312	EG432800	PREDICTED: Mus musculus predicted gene, EG432800 (EG432800), mRNA.
10481857	9.67688	10.6284	8.18319	1.93	0.36	0.18	NM_016768	Pbx3	Mus musculus pre B-cell leukemia transcription factor 3 (Pbx3), mRNA.
10395457	9.24535	9.35144	6.94202	1.08	0.2	0.19	NM_007960	Etv1	Mus musculus ets variant gene 1 (Etv1), mRNA.
10608001	9.26702	9.6742	7.48252	1.33	0.29	0.22	NM_012011	Eif2s3y	Mus musculus eukaryotic translation initiation factor 2, subunit 3, structural gene Y-linked (Eif2s3y), mRNA.
10384504	9.07996	9.28224	7.31658	1.15	0.29	0.26	ENSMUST00000102878	Meis1	myeloid ecotropic viral integration site 1 (Meis1), mRNA
10608107	8.12539	8.25803	6.32585	1.1	0.29	0.26	NM_009484	Uty	Mus musculus ubiquitously transcribed tetratricopeptide repeat gene, Y chromosome (Uty), mRNA.
10601569	7.29657	8.55601	6.65068	2.39	0.64	0.27	BC126930	Pcdh11x	Mus musculus protocadherin 11 X-linked, mRNA (cDNA clone MGC:141524 IMAGE:40086368), complete cds.
10599187	8.42249	8.97811	7.08722	1.47	0.4	0.27	---	---	cdna:known-ccds chromosome:NCBIM37:X:33735954:33739152:1 gene:ENSMUSG00000036699 CCDS30058.1
10608138	9.56636	9.35487	7.46462	0.86	0.23	0.27	NM_012008	Ddx3y	Mus musculus DEAD (Asp-Glu-Ala-Asp) box polypeptide 3, Y-linked (Ddx3y), mRNA.
10564527	10.0913	11.2024	9.34169	2.16	0.59	0.28	NM_009697	Nr2f2	Mus musculus nuclear receptor subfamily 2, group F, member 2 (Nr2f2), transcript variant 1, mRNA.
10358389	8.05616	9.20594	7.36092	2.22	0.62	0.28	ENSMUST00000027606	Rgs2	regulator of G-protein signaling 2 (Rgs2), mRNA
10495896	7.97421	7.66376	5.9664	0.81	0.25	0.31	NM_001025439	Camk2d	Mus musculus calcium/calmodulin-dependent protein kinase II, delta (Camk2d), transcript variant 1, mRNA.
10522749	7.10551	9.88777	8.19504	6.88	2.13	0.31	NM_198702	Lphn3	Mus musculus latrophilin 3 (Lphn3), mRNA.
10607972	8.0509	8.15933	6.52083	1.08	0.35	0.32	NM_011419	Jarid1d	Mus musculus jumonji, AT rich interactive domain 1D (Rbp2 like) (Jarid1d), mRNA.
10458052	7.35864	8.47198	6.83598	2.16	0.7	0.32	NM_013512	Epb4.1l4a	Mus musculus erythrocyte protein band 4.1-like 4a (Epb4.1l4a), mRNA.
10412260	7.36327	8.92767	7.3387	2.96	0.98	0.33	NM_008046	Fst	Mus musculus follistatin (Fst), mRNA.
