# Supplementary material for: Hierarchical clustering of gene expression patterns in the Eomes + lineage of excitatory neurons during early neocortical development
Source: BMC Neurosci. 2012 Aug 1;13:90. doi: 10.1186/1471-2202-13-90 (PMC3583225; doi:10.1186/1471-2202-13-90)
Supplement: Additional file 4 — Table S3. Complete list of all ≥ 3 fold down-regulated genes in E14.5 GFP + Eomes lineage compared to E13.5 GFP + Eomes lineage. [file 1471-2202-13-90-S4.xlsx]

## Sheet: Sheet1
Additional File 5 Supplemental Table. Complete list of all ≥ 3 fold up-regulated genes in the Eomes lineage. Blue cells indicate genes that were unavailable or could not be analyzed by Genepaint in situ.
Affy ID	RMA	RMA	RMA	FOLD	FOLD	FOLD	Gene Accession	Gene Symbol	mRna - Description
	E13.5 GFP-	E13.5 GFP+	E14.5 GFP+	E13.5+/E13.5-	E14.5+/E13.5-	E14.5+/E13.5+
10459512	7.05431	8.82053	10.8976	3.40161	14.42	4.21952	NM_016977	Mc4r	Mus musculus melanocortin 4 receptor (Mc4r), mRNA.
10429128	6.03736	8.47961	10.4888	5.43488	21.8566	4.0255	NM_001029841	Sla	Mus musculus src-like adaptor (Sla), transcript variant 1, mRNA.
10397030	6.19029	7.05477	8.82559	1.82069	6.19026	3.41248	NM_015812	Rgs6	Mus musculus regulator of G-protein signaling 6 (Rgs6), mRNA.
10495685	5.87086	6.21818	7.88968	1.27219	4.05584	3.18545	NM_172525	Arhgap29	Mus musculus Rho GTPase activating protein 29 (Arhgap29), mRNA.
10540298	7.56089	8.8255	10.3123	2.40263	6.72717	2.80271	NM_007697	Chl1	Mus musculus cell adhesion molecule with homology to L1CAM (Chl1), mRNA.
10400805	7.87155	8.30488	9.7772	1.35035	3.73213	2.77466	NM_008697	Nin	Mus musculus ninein (Nin), transcript variant 2, mRNA.
10531931	8.08384	8.82297	10.2629	1.66917	4.53154	2.71303	NM_010097	Sparcl1	Mus musculus SPARC-like 1 (Sparcl1), mRNA.
10504838	6.01677	8.29692	9.61011	4.85731	12.042	2.48489	ENSMUST00000030025	Nr4a3	nuclear receptor subfamily 4, group A, member 3 (Nr4a3), mRNA.
10429160	7.16642	8.3274	9.62184	2.23609	5.46416	2.45282	NM_009177	St3gal1	Mus musculus ST3 beta-galactoside alpha-2,3-sialyltransferase 1 (St3gal1), mRNA.
10549420	6.85501	7.99966	9.28841	2.21092	5.38893	2.44316	NM_198967	Tmtc1	Mus musculus transmembrane and tetratricopeptide repeat containing 1 (Tmtc1), mRNA.
10557308	7.5589	8.19226	9.46858	1.55117	3.75809	2.4222	XM_893564	EG628779	PREDICTED: Mus musculus predicted gene, EG628779 (EG628779), mRNA.
10456363	6.13974	7.13182	8.38331	1.98905	4.72397	2.38088	NM_010307	Gnal	Mus musculus guanine nucleotide binding protein, alpha stimulating, olfactory type (Gnal)
10536334	6.2117	8.87695	10.1121	6.34338	15.0324	2.35412	ENSMUST00000115559	Dync1i1	dynein cytoplasmic 1 intermediate chain 1 (Dync1i1), mRNA
10361807	6.056	8.9812	10.2006	7.59578	17.7531	2.32851	NM_010437	Hivep2	Mus musculus human immunodeficiency virus type I enhancer binding protein 2 (Hivep2), mRNA.
10538275	6.53611	7.82863	9.03762	2.44956	5.65685	2.31175	NM_010903	Nfe2l3	Mus musculus nuclear factor, erythroid derived 2, like 3 (Nfe2l3), mRNA.
10576495	7.63586	9.15914	10.3228	2.87444	6.40856	2.24023	AK220282	Trim67	Mus musculus mRNA for mKIAA4043 protein.
10563487	6.73628	8.46563	9.55682	3.31578	7.06162	2.1305	NM_011510	Abcc8	Mus musculus ATP-binding cassette, sub-family C (CFTR/MRP), member 8 (Abcc8), mRNA.
10351039	6.31409	7.20315	8.24358	1.85197	3.81055	2.05684	NR_002840	Gas5	Mus musculus growth arrest specific 5 (Gas5) on chromosome 1.
10390170	7.04724	7.63054	8.66172	1.49827	3.05252	2.04369	NM_130858	Nxph3	Mus musculus neurexophilin 3 (Nxph3), mRNA.
10354777	7.48255	10.0059	11.0305	5.74905	11.6318	2.03449	NM_139146	Satb2	Mus musculus special AT-rich sequence binding protein 2 (Satb2), mRNA.
10425814	9.77604	10.9963	11.9873	2.32986	4.62675	1.98754	NM_172610	Mpped1	Mus musculus metallophosphoesterase domain containing 1 (Mpped1), mRNA.
10565600	6.97697	7.67106	8.64089	1.61786	3.16017	1.95861	AK220266	Usp35	Mus musculus mRNA for mKIAA1372 protein.
10372342	7.51326	9.28955	10.2272	3.42545	6.58873	1.91543	NM_001081035	Nav3	Mus musculus neuron navigator 3 (Nav3), mRNA.
10524909	6.51705	8.50385	9.4355	3.96356	7.56846	1.90746	ENSMUST00000086451	Nos1	nitric oxide synthase 1, neuronal (Nos1), mRNA
10572130	8.3735	9.20997	10.1401	1.78568	3.41054	1.90547	NM_008509	Lpl	Mus musculus lipoprotein lipase (Lpl), mRNA.
10497862	6.56181	7.91084	8.83949	2.54742	4.85678	1.90349	NM_019510	Trpc3	Mus musculus transient receptor potential cation channel, subfamily C, member 3 (Trpc3), mRNA.
10521481	7.2434	8.7705	9.69016	2.88206	5.46416	1.89166	NM_178394	Jakmip1	Mus musculus janus kinase and microtubule interacting protein 1 (Jakmip1), mRNA.
10529875	8.05881	9.42562	10.3012	2.57899	4.75683	1.83481	NM_001077398	Ldb2	Mus musculus LIM domain binding 2 (Ldb2), transcript variant 2, mRNA.
10553354	6.95854	7.71958	8.56042	1.69471	3.03143	1.7911	NM_175272	Nav2	Mus musculus RIKEN cDNA 5330421F07 gene (5330421F07Rik), mRNA.
10511665	5.3612	6.36916	7.18861	2.01105	3.55537	1.76474	NM_178617	Necab1	Mus musculus EF hand calcium binding protein 1 (Efcbp1), mRNA.
10468762	7.38433	9.7927	10.6022	5.30873	9.31787	1.75264	AK220405	4930506M07Rik	Mus musculus mRNA for mKIAA1598 protein.
10358978	9.22036	10.2816	11.0782	2.08674	3.63008	1.73704	NM_010500	Ier5	Mus musculus immediate early response 5 (Ier5), mRNA.
10429083	7.21271	9.29238	10.0699	4.22711	7.26015	1.71419	NM_152923	Kcnq3	Mus musculus potassium voltage-gated channel, subfamily Q, member 3 (Kcnq3), mRNA.
10583929	8.66692	9.51925	10.2953	1.80542	3.09513	1.71243	NM_029792	B3gat1	Mus musculus beta-1,3-glucuronyltransferase 1 (glucuronosyltransferase P) (B3gat1), mRNA.
10441392	6.83871	8.08105	8.85445	2.36583	4.02782	1.70929	NM_001101560	Cldn20	Mus musculus claudin 20 (Cldn20), mRNA.
10595871	7.25907	8.83909	9.61109	2.98974	5.09824	1.70763	NM_022319	Clstn2	Mus musculus calsyntenin 2 (Clstn2), mRNA.
10429140	8.00787	9.85394	10.6156	3.59519	6.10504	1.69544	NM_008681	Ndrg1	Mus musculus N-myc downstream regulated gene 1 (Ndrg1), mRNA.
10468746	7.37708	8.94436	9.69604	2.96347	4.99332	1.68375	NM_175199	Hspa12a	Mus musculus heat shock protein 12A (Hspa12a), mRNA.
10374202	7.01842	8.02345	8.7661	2.00698	3.36359	1.67326	NM_009622	Adcy1	Mus musculus adenylate cyclase 1 (Adcy1), mRNA.
10409616	6.75316	7.82252	8.56509	2.0985	3.50642	1.67316	NM_009262	Spock1	Mus musculus sparc/osteonectin, cwcv and kazal-like domains proteoglycan 1 (Spock1), mRNA.
10358928	7.04106	9.29311	10.0262	4.7636	7.88986	1.66215	NM_009782	Cacna1e	Mus musculus calcium channel, voltage-dependent, R type, alpha 1E subunit (Cacna1e), mRNA.
10552632	7.31367	8.59813	9.31262	2.43591	3.97237	1.6409	XM_001473991	Shank1	PREDICTED: Mus musculus SH3/ankyrin domain gene 1 (Shank1), mRNA.
10478145	6.47321	7.76935	8.48268	2.45571	4.02782	1.63959	NM_153089	Ppp1r16b	Mus musculus protein phosphatase 1, regulatory (inhibitor) subunit 16B (Ppp1r16b), mRNA.
10454632	5.69434	7.87209	8.58535	4.52448	7.4127	1.6395	ENSMUST00000042868	Camk4	calcium/calmodulin-dependent protein kinase IV (Camk4), mRNA
10554063	6.25687	7.45068	8.16334	2.28756	3.73213	1.63882	NM_001033877	Adamts17	Mus musculus ADAM metallopeptidase with thrombospondin type 1 motif, 17 (Adamts17), mRNA.
10447294	7.97455	9.65313	10.3555	3.20112	5.20537	1.62719	ENSMUST00000097275	Prkce	protein kinase C, epsilon (Prkce), mRNA
10438738	6.587	7.86694	8.5598	2.42828	3.91768	1.61648	NM_009744	Bcl6	Mus musculus B-cell leukemia/lymphoma 6 (Bcl6), mRNA.
10538658	8.14294	9.4516	10.1185	2.47711	3.94493	1.58761	ENSMUST00000041401	Herc3	hect domain and RLD 3 (Herc3), mRNA
10402283	8.89595	10.0174	10.6683	2.17558	3.41054	1.57023	NM_172584	Itpk1	Mus musculus inositol 1,3,4-triphosphate 5/6 kinase (Itpk1), mRNA.
10560443	6.67321	8.07009	8.71784	2.63331	4.14106	1.56673	NM_001080815	Gipr	Mus musculus gastric inhibitory polypeptide receptor (Gipr), mRNA.
10549200	9.58945	11.3199	11.9595	3.31825	5.16941	1.55793	NM_011444	Sox5	Mus musculus SRY-box containing gene 5 (Sox5), mRNA.
10441361	7.30778	11.0571	11.6943	13.4482	20.9663	1.55527	NM_011878	Tiam2	Mus musculus T-cell lymphoma invasion and metastasis 2 (Tiam2) mRNA.
10419049	7.26909	8.28259	8.9133	2.0188	3.11666	1.54832	ENSMUST00000042378	Nrg3	neuregulin 3 (Nrg3), mRNA
10410460	9.17587	10.5592	11.1841	2.60868	4	1.54211	---	---	cdna:known chromosome:NCBIM37:13:69841713:69877825:-1 gene:ENSMUSG00000052981
10544250	5.54417	6.68122	7.27982	2.19932	3.34035	1.51425	AK147402	E330009J07Rik	Mus musculus cDNA, RIKEN full-length enriched library, clone:M5C1033F04
10377215	6.88789	8.91563	9.50283	4.07764	6.1475	1.50233	NM_008088	Gas7	Mus musculus growth arrest specific 7 (Gas7), transcript variant 1, mRNA.
10455514	7.91109	9.48505	10.0712	2.9772	4.46915	1.50128	NM_080465	Kcnn2	potassium intermediate/small conductance calcium-activated channel, subfamily N, member 2
10485840	6.3474	7.8061	8.37615	2.74861	4.08405	1.48457	NM_177652	Ryr3	Mus musculus ryanodine receptor 3 (Ryr3), mRNA.
10543273	8.63666	10.3969	10.9615	3.38743	4.99332	1.47905	NM_080285	Cttnbp2	Mus musculus cortactin binding protein 2 (Cttnbp2), mRNA.
10531201	6.98843	8.8878	9.45161	3.73051	5.50217	1.47817	NM_001081401	Adamts3	Mus musculus ADAM metallopeptidase with thrombospondin type 1 motif, 3 (Adamts3), mRNA.
10577999	7.24211	9.01187	9.56882	3.40997	5.02805	1.47116	NM_153135	Unc5d	Mus musculus unc-5 homolog D (C. elegans) (Unc5d), mRNA.
10578017	5.17997	7.29284	7.8477	4.32552	6.32033	1.46902	AK035883	ENSMUSG00000053570	Mus musculus 16 days neonate cerebellum cDNA, RIKEN full-length enriched library, clone:9630013P03
10576639	7.44758	10.1767	10.7295	6.63063	9.71356	1.46692	ENSMUST00000026917	Nrp1	Mus musculus neuropilin 1 (Nrp1) semaphorin receptor, mRNA
10584024	7.43741	8.53533	9.08332	2.14045	3.13834	1.46205	NM_177906	Opcml	Mus musculus opioid binding protein/cell adhesion molecule-like (Opcml), mRNA.
10367734	6.66896	8.43965	8.97114	3.41217	4.92458	1.44542	NM_177387	Ust	Mus musculus uronyl-2-sulfotransferase (Ust), mRNA.
10404792	7.56335	8.89874	9.43015	2.52343	3.65533	1.44534	NM_198419	Phactr1	Mus musculus phosphatase and actin regulator 1 (Phactr1), transcript variant 1, mRNA.
10588755	7.45143	9.29769	9.82348	3.59567	5.20537	1.43972	NM_145621	Camkv	Mus musculus CaM kinase-like vesicle-associated (Camkv), mRNA.
10585778	8.08176	9.86002	10.3798	3.43012	4.92458	1.43369	NM_011352	Sema7a	sema domain, immunoglobulin domain (Ig), and GPI membrane anchor, (semaphorin) 7A (Sema7a)
10495830	6.34239	8.39708	8.91374	4.15456	5.93809	1.43063	NM_027135	Sec24d	Mus musculus SEC24 related gene family, member D (S. cerevisiae) (Sec24d), mRNA.
10534912	7.31244	8.65247	9.16458	2.53157	3.605	1.42613	NM_175521	6430598A04Rik	Mus musculus RIKEN cDNA 6430598A04 gene (6430598A04Rik), mRNA.
10428407	6.77478	9.41159	9.91803	6.21955	8.87656	1.42055	ENSMUST00000067469	Tmem74	transmembrane protein 74 (Tmem74), mRNA
10393662	6.81658	7.89562	8.39469	2.11262	2.9897	1.4133	NM_008730	Nptx1	Mus musculus neuronal pentraxin 1 (Nptx1), mRNA.
10350438	6.14397	7.61802	8.10515	2.77801	3.89062	1.40165	NM_001081027	Kcnt2	Mus musculus potassium channel, subfamily T, member 2 (Kcnt2), mRNA.
10535759	6.54017	8.1045	8.58821	2.9574	4.11246	1.39833	ENSMUST00000016664	Lnx2	ligand of numb-protein X 2 (Lnx2), mRNA
10575993	7.57402	8.89813	9.37447	2.50379	3.4822	1.39121	BC027126	6430548M08Rik	Mus musculus RIKEN cDNA 6430548M08 gene, mRNA (cDNA clone MGC:38801 IMAGE:5359842)
10527732	6.8803	8.68503	9.14545	3.49363	4.78991	1.37594	---	---	cdna:known chromosome:NCBIM37:5:151112841:151300256:1 gene:ENSMUSG00000056602
10433403	7.41689	10.0358	10.4793	6.14303	8.33973	1.3599	NM_021477	A2bp1	Mus musculus ataxin 2 binding protein 1 (A2bp1), transcript variant 2, mRNA.
10488678	5.97597	7.21263	7.65373	2.35652	3.20428	1.35764	NM_145744	Dusp15	Mus musculus dual specificity phosphatase-like 15 (Dusp15), mRNA.
10369752	6.85949	7.91537	8.35144	2.079	2.8	1.35291	NM_178678	Lrrtm3	Mus musculus leucine rich repeat transmembrane neuronal 3 (Lrrtm3), mRNA.
10564201	9.64709	11.1508	11.5867	2.83564	3.83706	1.3528	AF241256	Snord116	Mus musculus Pwcr1 mRNA, complete sequence.
10564183	9.7866	11.3226	11.7567	2.89983	3.91768	1.35113	---	---	ncrna:snoRNA chromosome:NCBIM37:7:67016750:67016843:-1 gene:ENSMUSG00000075807
10491136	9.74955	10.9747	11.4086	2.33787	3.16017	1.35088	AK122306	Tnik	Mus musculus mRNA for mKIAA0551 protein.
10564161	9.64709	11.155	11.5867	2.844	3.83706	1.34882	NR_002895	Snord116	Mus musculus small nucleolar RNA, C/D box 116 (Snord116) on chromosome 7.
10368495	6.08578	9.12623	9.55682	8.22751	11.0809	1.34779	ENSMUST00000092623	Rspo3	R-spondin 3 homolog (Xenopus laevis) (Rspo3), mRNA
10436865	8.86634	11.0596	11.488	4.57333	6.1475	1.34576	NM_008338	Ifngr2	Mus musculus interferon gamma receptor 2 (Ifngr2), mRNA.
10548118	7.20624	9.3461	9.77379	4.40719	5.93809	1.34508	NM_201371	Prmt8	Mus musculus protein arginine N-methyltransferase 8 (Prmt8), mRNA.
10459452	7.52289	8.8246	9.25089	2.46521	3.31728	1.34377	---	---	cdna:known chromosome:NCBIM37:18:65046380:65048145:-1 gene:ENSMUSG00000055362
10564159	9.74299	11.3091	11.7349	2.96103	4	1.34335	---	---	ncrna:snoRNA chromosome:NCBIM37:7:66928831:66928924:-1 gene:ENSMUSG00000075912
10564165	9.61218	11.1389	11.5568	2.88138	3.86375	1.33599	---	---	ncrna:snoRNA chromosome:NCBIM37:7:66936425:66936518:-1 gene:ENSMUSG00000075979
10441195	6.68691	9.23814	9.65498	5.86134	7.83536	1.335	NM_031174	Dscam	Mus musculus Down syndrome cell adhesion molecule (Dscam), mRNA.
10353775	6.54371	9.2332	9.64608	6.45089	8.57419	1.33134	NM_177235	B230209C24Rik	Mus musculus RIKEN cDNA B230209C24 gene (B230209C24Rik), mRNA.
10579043	8.95789	10.2114	10.6224	2.38426	3.16017	1.32962	ENSMUST00000037049	Lzts1	leucine zipper, putative tumor suppressor 1 (Lzts1), mRNA
10372891	7.98349	9.45897	9.86897	2.78076	3.70635	1.32869	BC120893	Srgap1	Mus musculus SLIT-ROBO Rho GTPase activating protein 1, mRNA
10465619	7.65494	9.10907	9.5172	2.73991	3.63008	1.32696	ENSMUST00000113383	Flrt1	fibronectin leucine rich transmembrane protein 3 (Flrt1), mRNA
10355474	6.79934	8.61666	9.02441	3.52426	4.69134	1.32661	NM_001045533	C3HC4 4	Mus musculus membrane-associated ring finger (C3HC4) 4 (March4), mRNA.
10381934	8.34451	9.71061	10.1136	2.57773	3.41054	1.32222	NM_181071	Tanc2	Mus musculus tetratricopeptide repeat, ankyrin repeat and coiled-coil containing 2 (Tanc2), mRNA.
10584165	7.53878	8.88783	9.28017	2.54745	3.34035	1.31252	NM_026324	Kirrel3	Mus musculus kin of IRRE like 3 (Drosophila) (Kirrel3), mRNA.
10546152	8.7057	10.3706	10.7597	3.171	4.14106	1.30958	ENSMUST00000038409	Podxl2	podocalyxin-like 2 (Podxl2), mRNA
10463430	7.72607	9.2959	9.68436	2.96871	3.89062	1.309	NM_011976	Sema4g	sema domain, immunoglobulin domain (Ig), short cytoplasmic domain, (semaphorin) 4G (Sema4g)
10593499	6.53282	8.04811	8.43114	2.85856	3.73213	1.30408	NM_178906	AI593442	Mus musculus expressed sequence AI593442 (AI593442), transcript variant 2, mRNA.
10365344	6.93285	8.59699	8.96988	3.16925	4.08405	1.29495	NM_146008	Tcp11l2	Mus musculus t-complex 11 (mouse) like 2 (Tcp11l2), mRNA.
10472097	9.23653	10.5924	10.9627	2.55958	3.31728	1.29255	NM_172409	Fmnl2	Mus musculus formin-like 2 (Fmnl2), mRNA.
10381006	10.2774	11.6959	12.0569	2.67303	3.43426	1.28432	NM_178060	Thra	Mus musculus thyroid hormone receptor alpha (Thra), mRNA.
10564169	9.52083	11.0241	11.3848	2.8349	3.63008	1.28405	---	---	ncrna:snoRNA chromosome:NCBIM37:7:66948590:66948683:-1 gene:ENSMUSG00000075758
10402560	7.41803	8.80123	9.15934	2.60847	3.34035	1.28174	AK079474	A130014H13Rik	Mus musculus 16 days neonate thymus cDNA, RIKEN full-length enriched library, clone:A130014H13
10407124	5.85186	7.80853	8.16269	3.88163	4.95883	1.27824	---	---	cdna:known chromosome:NCBIM37:13:110744317:110746171:1 gene:ENSMUSG00000074661
10563929	5.94752	7.82772	8.18127	3.68126	4.69134	1.2777	---	---	ncrna:snoRNA chromosome:NCBIM37:7:66623606:66623684:-1 gene:ENSMUSG00000075932
10436519	8.6898	10.8743	11.2216	4.54559	5.77572	1.27218	NM_019413	Robo1	Mus musculus roundabout homolog 1 (Drosophila) (Robo1), mRNA.
10354111	7.90219	10.0485	10.3931	4.42679	5.61778	1.26986	BC052061	Aff3	Mus musculus AF4/FMR2 family, member 3, mRNA (cDNA clone MGC:62452 IMAGE:5702935)
10357705	7.22476	11.9372	12.2718	26.2175	32.8996	1.26105	NM_177129	Cntn2	Mus musculus contactin 2 (Cntn2), mRNA
10529636	6.95484	9.21822	9.55242	4.80114	6.02099	1.26067	NM_022416	Stk32b	Mus musculus serine/threonine kinase 32B (Stk32b), mRNA.
10458645	10.2587	11.7136	12.0453	2.74145	3.43426	1.25851	NM_028392	Ppp2r2b	Mus musculus protein phosphatase 2 (formerly 2A), regulatory subunit B (PR 52), beta isoform
10365428	6.88776	8.28765	8.61871	2.63881	3.31728	1.25794	NM_028709	Btbd11	Mus musculus BTB (POZ) domain containing 11 (Btbd11), transcript variant 1, mRNA.
10428443	6.1456	8.80009	9.12966	6.29624	7.88986	1.25664	AK038450	Kcnv1	Mus musculus adult male hypothalamus cDNA, clone:A230013G07
10407126	8.66892	11.1144	11.4227	5.4472	6.77396	1.23819	ENSMUST00000022212	Plk2	polo-like kinase 2 (Drosophila) (Plk2), mRNA
10552857	6.52491	9.79805	10.1057	9.66744	11.9588	1.23773	NM_182993	Slc17a7	Mus musculus solute carrier family 17 (sodium-dependent inorganic phosphate cotransporter) member 7
10592471	7.04892	9.00722	9.30795	3.88604	4.78991	1.23176	NM_172768	Gramd1b	Mus musculus GRAM domain containing 1B (Gramd1b), mRNA.
10472436	7.77326	9.35839	9.65906	3.00033	3.70635	1.23172	NM_020283	B3galt1	Mus musculus UDP-Gal:betaGlcNAc beta 1,3-galactosyltransferase, polypeptide 1 (B3galt1), mRNA.
10473244	6.12895	8.17038	8.46576	4.11654	5.06303	1.22721	NM_175513	Zfp804a	Mus musculus zinc finger protein 804A (Zfp804a), mRNA.
10352358	7.1822	8.82975	9.12434	3.133	3.83706	1.22654	NM_028408	Cnih3	Mus musculus cornichon homolog 3 (Drosophila) (Cnih3), mRNA.
10521471	6.44489	9.29597	9.5899	7.21537	8.81524	1.22598	NM_172994	Ppp2r2c	Mus musculus protein phosphatase 2 (formerly 2A), regulatory subunit B (PR 52), gamma isoform
10605113	7.86116	10.5635	10.8568	6.50843	7.94474	1.22549	NM_008478	L1cam	Mus musculus L1 cell adhesion molecule (L1cam), mRNA.
10350951	5.7984	7.3257	7.61776	2.88246	3.53081	1.2244	NM_022312	Tnr	Mus musculus tenascin R (Tnr), mRNA.
10380862	7.47586	8.76675	9.05725	2.44679	2.9897	1.22306	AY640621	Ppp1r1b	Mus musculus DARPP-30b (Ppp1r1b) mRNA, complete cds, alternatively spliced.
10398354	6.96054	8.23277	8.52066	2.41535	2.94854	1.22086	---	---	ncrna:snoRNA chromosome:NCBIM37:12:110869284:110869358:1 gene:ENSMUSG00000064452
10564111	7.02372	8.7531	9.03783	3.31585	4.02782	1.21819	---	---	ncrna:snoRNA chromosome:NCBIM37:7:66831819:66831897:-1 gene:ENSMUSG00000075750
10474045	6.88275	8.8551	9.13729	3.92405	4.75683	1.21604	ENSMUST00000065797	Chst1	carbohydrate (keratan sulfate Gal-6) sulfotransferase 1 (Chst1), mRNA
10443786	8.2929	9.72169	10.0038	2.69221	3.27161	1.21599	NM_008804	Pde9a	Mus musculus phosphodiesterase 9A (Pde9a), mRNA.
10512721	9.42334	11.5291	11.8109	4.30428	5.24157	1.21573	NM_018741	Igfbpl1	Mus musculus insulin-like growth factor binding protein-like 1 (Igfbpl1), mRNA.
10547807	7.76616	9.05472	9.33423	2.44285	2.96905	1.21378	NM_013509	Eno2	Mus musculus enolase 2, gamma neuronal (Eno2), mRNA.
10564089	7.69998	9.40729	9.68472	3.2655	3.97237	1.21204	---	---	ncrna:snoRNA chromosome:NCBIM37:7:66811224:66811302:-1 gene:ENSMUSG00000075968
10533055	7.58631	9.87802	10.1514	4.89636	5.89708	1.20861	NM_026886	1500001A10Rik	Mus musculus RIKEN cDNA 1500001A10 gene (1500001A10Rik), mRNA.
10563897	6.84757	8.58701	8.85961	3.33906	4.02782	1.20798	---	---	ncrna:snoRNA chromosome:NCBIM37:7:66603051:66603129:-1 gene:ENSMUSG00000075885
10575844	6.87092	10.0347	10.3071	8.96199	10.7779	1.20777	NM_019707	Cdh13	Mus musculus cadherin 13 (Cdh13), mRNA.
10378964	8.53218	11.1159	11.3872	5.99498	7.21	1.20689	BC055345	Sez6	Mus musculus seizure related gene 6, mRNA (cDNA clone MGC:65649 IMAGE:6833344), complete cds.
10535732	5.45793	6.83138	7.09708	2.59088	3.11666	1.20223	NM_001010941	Gpr12	Mus musculus G-protein coupled receptor 12 (Gpr12), transcript variant 1, mRNA.
10564109	5.9199	7.42225	7.68544	2.83304	3.38698	1.20013	---	---	ncrna:snoRNA chromosome:NCBIM37:7:66829949:66830026:-1 gene:ENSMUSG00000075739
10564027	7.71889	9.41706	9.6791	3.2449	3.89062	1.19917	---	---	ncrna:snoRNA chromosome:NCBIM37:7:66745931:66746009:-1 gene:ENSMUSG00000075982
10564069	7.16517	8.85955	9.11946	3.23639	3.86375	1.1974	---	---	ncrna:snoRNA chromosome:NCBIM37:7:66792498:66792576:-1 gene:ENSMUSG00000075768
10563993	7.38889	9.09819	9.35788	3.27001	3.91768	1.19722	---	---	ncrna:snoRNA chromosome:NCBIM37:7:66710225:66710303:-1 gene:ENSMUSG00000075722
10423902	6.9687	8.35345	8.61072	2.61128	3.11666	1.19521	NM_011766	Zfpm2	Mus musculus zinc finger protein, multitype 2 (Zfpm2), mRNA.
10606902	5.34179	6.79814	7.05375	2.74413	3.29436	1.19384	NM_207267	4930488E11Rik	Mus musculus RIKEN cDNA 4930488E11 gene (4930488E11Rik), mRNA.
10406434	8.29768	9.68989	9.94461	2.6248	3.11666	1.1931	NM_025282	Mef2c	Mus musculus myocyte enhancer factor 2C (Mef2c), mRNA.
10479948	7.20838	8.75701	9.01022	2.9254	3.4822	1.19185	NM_001110228	Cugbp2	Mus musculus CUG triplet repeat, RNA binding protein 2 (Cugbp2), transcript variant 1, mRNA.
10469906	9.40558	10.7722	11.0247	2.57857	3.07375	1.19129	NM_001039386	Nelf	Mus musculus nasal embryonic LHRH factor (Nelf), transcript variant 1, mRNA.
10419999	7.28939	8.77091	9.01999	2.79244	3.31728	1.18845	ENSMUST00000022819	Jph4	junctophilin 4 (Jph4), transcript variant a, mRNA; junctophilin 4 (Jph4), transcript variant b, mRNA
10397882	7.38415	9.80172	10.0489	5.34273	6.36429	1.18687	NM_007693	Chga	Mus musculus chromogranin A (Chga), mRNA.
10460423	8.52553	10.4678	10.7148	3.84299	4.56305	1.18677	NM_021287	Spnb3	Mus musculus spectrin beta 3 (Spnb3), mRNA.
10368918	7.95952	9.31448	9.56093	2.55789	3.03143	1.18629	NM_175407	Sobp	Mus musculus sine oculis-binding protein homolog (Drosophila) (Sobp), mRNA.
10441680	7.61006	9.2514	9.49759	3.11956	3.70635	1.18607	NM_011866	Pde10a	Mus musculus phosphodiesterase 10A (Pde10a), mRNA.
10596200	8.30249	9.71827	9.96384	2.66805	3.18215	1.18556	ENSMUST00000049452	Tmem108	transmembrane protein 108 (Tmem108), mRNA
10394593	8.22622	11.9845	12.229	13.5316	16	1.18471	BC049664	D12Ertd553e	Mus musculus DNA segment, Chr 12, ERATO Doi 553, expressed
10375002	8.01574	9.72754	9.96894	3.27569	3.86375	1.18215	ENSMUST00000020543	Cpeb4	cytoplasmic polyadenylation element binding protein 4 (Cpeb4), mRNA
10563935	7.07114	8.86028	9.10164	3.45608	4.08405	1.18211	---	---	ncrna:snoRNA chromosome:NCBIM37:7:66647060:66647138:-1 gene:ENSMUSG00000075809
10563963	5.45727	7.20169	7.44211	3.35061	3.94493	1.18133	---	---	ncrna:snoRNA chromosome:NCBIM37:7:66682165:66682243:-1 gene:ENSMUSG00000075753
10489958	7.94264	9.31384	9.55297	2.58686	3.05252	1.18028	NM_001081134	Kcng1	Mus musculus potassium voltage-gated channel, subfamily G, member 1 (Kcng1), mRNA.
10564011	7.51488	9.29026	9.52752	3.42328	4.05584	1.17875	---	---	Mus musculus clone MBII-52 C/D box snoRNA, partial sequence.
10564051	7.56022	9.29801	9.53246	3.33523	3.91768	1.17646	---	---	ncrna:snoRNA chromosome:NCBIM37:7:66648931:66649009:-1 gene:ENSMUSG00000076000
10564041	7.53501	9.28223	9.51532	3.35712	3.94493	1.17535	---	---	ncrna:snoRNA chromosome:NCBIM37:7:66766304:66766382:-1 gene:ENSMUSG00000075970
10490602	8.74818	10.1355	10.3643	2.61595	3.07375	1.17181	NM_007906	Eef1a2	Mus musculus eukaryotic translation elongation factor 1 alpha 2 (Eef1a2), mRNA.
10350113	9.61849	11.0181	11.2449	2.63828	3.09513	1.17027	NM_026823	Arl8a	Mus musculus ADP-ribosylation factor-like 8A (Arl8a), mRNA.
10599348	8.00908	9.56883	9.79537	2.94802	3.45815	1.17003	ENSMUST00000076349	Gria3	glutamate receptor, ionotropic, AMPA3 (alpha 3) (Gria3), mRNA
10350247	9.02392	11.7286	11.9526	6.5191	7.56846	1.16795	NM_001039472	Kif21b	Mus musculus kinesin family member 21B (Kif21b), mRNA.
10373113	7.94376	10.0123	10.236	4.19457	4.89056	1.16771	ENSMUST00000099172	Kif5a	kinesin family member 5A (Kif5a), transcript variant 1, mRNA; kinesin family member 5A
10563923	7.35179	9.34285	9.56281	3.97529	4.62675	1.1647	XM_001475615	LOC100040985	PREDICTED: Mus musculus hypothetical protein LOC100040985 (LOC100040985), mRNA.
10563913	7.35179	9.34285	9.56281	3.97529	4.62675	1.1647	---	---	ncrna:snoRNA chromosome:NCBIM37:7:66621736:66621814:-1 gene:ENSMUSG00000075961
10564023	7.19388	9.1232	9.34137	3.80875	4.43828	1.16326	---	---	ncrna:snoRNA chromosome:NCBIM37:7:66742188:66742266:-1 gene:ENSMUSG00000075821
10564005	6.55351	8.69382	8.90964	4.40859	5.1337	1.16136	---	---	ncrna:snoRNA chromosome:NCBIM37:7:66725404:66725482:-1 gene:ENSMUSG00000075976
10532180	7.55902	9.30805	9.52316	3.36131	3.91768	1.1608	NM_007756	Cplx1	Mus musculus complexin 1 (Cplx1), mRNA.
10534152	6.18627	8.57474	8.78721	5.23601	6.06287	1.15867	NM_145218	Wbscr17	Mus musculus Williams-Beuren syndrome chromosome region 17 homolog (human) (Wbscr17), mRNA.
10477725	7.6146	9.06954	9.28109	2.74145	3.16017	1.15793	NM_010808	Mmp24	Mus musculus matrix metallopeptidase 24 (Mmp24), mRNA.
10597323	6.32173	8.8028	9.01355	5.58308	6.45313	1.1573	ENSMUST00000062476	Arpp21	cyclic AMP-regulated phosphoprotein, 21 (Arpp21), transcript variant 2, mRNA
10545045	6.19115	7.80446	8.01222	3.05952	3.53081	1.1549	NM_153574	D430015B01Rik	Mus musculus RIKEN cDNA D430015B01 gene (D430015B01Rik), mRNA.
10564203	7.31418	8.90517	9.11235	3.01255	3.4822	1.15443	---	---	ncrna:snoRNA chromosome:NCBIM37:7:67042047:67042140:-1 gene:ENSMUSG00000075987
10564019	7.07911	8.84936	9.0565	3.41112	3.94493	1.1544	---	---	ncrna:snoRNA chromosome:NCBIM37:7:66738444:66738522:-1 gene:ENSMUSG00000075726
10454856	7.35254	8.88423	9.08779	2.89124	3.31728	1.15154	NM_028707	Psd2	Mus musculus pleckstrin and Sec7 domain containing 2 (Psd2), mRNA.
10563899	6.4074	8.00455	8.20783	3.02545	3.4822	1.15131	---	---	ncrna:snoRNA chromosome:NCBIM37:7:66604906:66604984:-1 gene:ENSMUSG00000075782
10404836	7.60898	9.51305	9.71615	3.74267	4.28709	1.15117	NM_183204	Rnf182	Mus musculus ring finger protein 182 (Rnf182), mRNA.
10548051	5.64505	7.4529	7.65574	3.50122	4.02782	1.15096	ENSMUST00000040751	Kcna6	potassium voltage-gated channel, shaker-related, subfamily, member 6 (Kcna6), mRNA
10357736	7.68234	10.0049	10.2055	5.00203	5.73582	1.14917	NM_182716	Nfasc	Mus musculus neurofascin (Nfasc), mRNA.
10352867	9.79025	11.591	11.7914	3.48409	4	1.14896	NM_008882	Plxna2	Mus musculus plexin A2 (Plxna2), mRNA.
10548047	5.85262	7.66891	7.86563	3.52174	4.05584	1.14609	NM_010595	Kcna1	Mus musculus potassium voltage-gated channel, shaker-related subfamily, member 1 (Kcna1), mRNA.
10607562	7.2279	9.55434	9.74939	5.01564	5.77572	1.14477	NM_177751	Cnksr2	Mus musculus connector enhancer of kinase suppressor of Ras 2 (Cnksr2), mRNA.
10563965	7.16343	8.78328	8.97768	3.07342	3.50642	1.14425	---	---	ncrna:snoRNA chromosome:NCBIM37:7:66684035:66684113:-1 gene:ENSMUSG00000075991
10582162	8.76124	10.2997	10.493	2.90489	3.31728	1.14333	ENSMUST00000034285	Cotl1	coactosin-like 1 (Dictyostelium) (Cotl1), mRNA
10520527	10.0108	11.3562	11.5475	2.54097	2.9	1.14185	NM_023047	Dpysl5	Mus musculus dihydropyrimidinase-like 5 (Dpysl5), mRNA.
10568553	7.61528	9.77871	9.969	4.47978	5.09824	1.14099	NM_029935	4631426J05Rik	Mus musculus RIKEN cDNA 4631426J05 gene (4631426J05Rik), mRNA.
10560919	8.92524	10.8161	11.0031	3.70859	4.22807	1.1384	NM_144921	Atp1a3	Mus musculus ATPase, Na+/K+ transporting, alpha 3 polypeptide (Atp1a3), mRNA.
10366825	8.17379	9.81844	10.0045	3.12672	3.55537	1.13764	NM_001033263	Centg1	Mus musculus centaurin, gamma 1 (Centg1), mRNA.
10563975	6.73612	8.28743	8.47226	2.93082	3.31728	1.13669	---	---	ncrna:snoRNA chromosome:NCBIM37:7:66693389:66693467:-1 gene:ENSMUSG00000075933
10539894	6.16007	7.63118	7.81592	2.77235	3.13834	1.13661	ENSMUST00000089449	Mgll	monoglyceride lipase (Mgll), mRNA
10384064	7.20948	9.04999	9.23472	3.58136	4.05584	1.13661	ENSMUST00000109813	Camk2b	calcium/calmodulin-dependent protein kinase II, beta (Camk2b), mRNA
10593384	7.60752	9.37335	9.55573	3.40069	3.86375	1.13476	ENSMUST00000034566	Dixdc1	DIX domain containing 1 (Dixdc1), mRNA
10352548	8.22013	10.2771	10.4586	4.1612	4.72397	1.13401	NM_001033286	Slc30a10	Mus musculus solute carrier family 30, member 10 (Slc30a10), mRNA.
10564143	6.99869	8.84396	9.02138	3.59319	4.08405	1.13086	---	---	ncrna:snoRNA chromosome:NCBIM37:7:66861760:66861838:-1 gene:ENSMUSG00000075881
10397482	6.06236	7.50633	7.67936	2.72068	3.05252	1.12742	NM_172583	Tmem63c	Mus musculus transmembrane protein 63c (Tmem63c), mRNA.
10564137	7.2381	9.01703	9.18743	3.43172	3.86375	1.12538	---	---	ncrna:snoRNA chromosome:NCBIM37:7:66856146:66856224:-1 gene:ENSMUSG00000075914
10504294	7.62177	9.2091	9.37842	3.00492	3.38698	1.12452	NM_001037709	Rusc2	Mus musculus RUN and SH3 domain containing 2 (Rusc2), transcript variant 2, mRNA.
10563945	6.26372	8.25196	8.42061	3.96753	4.46915	1.124	---	---	ncrna:snoRNA chromosome:NCBIM37:7:66666303:66666381:-1 gene:ENSMUSG00000075793
10563905	6.62768	8.33972	8.50825	3.27624	3.68075	1.12392	---	---	ncrna:snoRNA chromosome:NCBIM37:7:66610522:66610600:-1 gene:ENSMUSG00000075884
10539211	6.67272	8.52934	8.6972	3.62157	4.08405	1.12339	BC037216	Lrrtm4	Mus musculus leucine rich repeat transmembrane neuronal 4, mRNA
10498210	9.4858	11.3341	11.4992	3.60089	4.05584	1.12124	NM_030595	Nbea	Mus musculus neurobeachin (Nbea), mRNA.
10564135	7.03203	8.84168	9.00649	3.50557	3.91768	1.12102	---	---	ncrna:snoRNA chromosome:NCBIM37:7:66854274:66854352:-1 gene:ENSMUSG00000075845
10563909	5.63612	7.50104	7.66337	3.64249	4.05584	1.1191	---	---	ncrna:snoRNA chromosome:NCBIM37:7:66616130:66616208:-1 gene:ENSMUSG00000075800
10593671	8.48857	10.2931	10.4544	3.49308	3.89062	1.11829	AK173043	Dmxl2	Mus musculus premature mRNA for mKIAA0856 protein.
10448925	7.40006	8.83514	8.99553	2.70396	3.03143	1.11759	NM_021415	Cacna1h	Mus musculus calcium channel, voltage-dependent, T type, alpha 1H subunit (Cacna1h), mRNA.
10579554	8.04915	9.77194	9.93166	3.30073	3.68075	1.11707	NM_001029873	Unc13a	Mus musculus unc-13 homolog A (C. elegans) (Unc13a), mRNA.
10462237	8.85277	10.2712	10.4308	2.67288	2.9897	1.11699	NM_011416	Smarca2	SWI/SNF related, matrix associated, actin dependent regulator of chromatin, subfamily a, member 2 v1
10564049	5.40156	6.92376	7.08124	2.87229	3.20428	1.11534	---	---	ncrna:snoRNA chromosome:NCBIM37:7:66773781:66773859:-1 gene:ENSMUSG00000075866
10563939	6.73486	8.44869	8.60353	3.28031	3.63008	1.11329	---	---	ncrna:snoRNA chromosome:NCBIM37:7:66660700:66660778:-1 gene:ENSMUSG00000075909
10400866	6.68553	8.47513	8.62885	3.45719	3.83706	1.11243	NM_053167	Trim9	Mus musculus tripartite motif protein 9 (Trim9), transcript variant 1, mRNA.
10564055	6.18431	7.85801	8.01028	3.19034	3.53081	1.11131	---	---	ncrna:snoRNA chromosome:NCBIM37:7:66777526:66777603:-1 gene:ENSMUSG00000075947
10508614	6.85541	8.5225	8.67439	3.17575	3.53081	1.11102	NM_010174	Fabp3	Mus musculus fatty acid binding protein 3, muscle and heart (Fabp3), mRNA.
10564057	5.7921	7.41533	7.56306	3.08065	3.41054	1.10783	---	---	ncrna:snoRNA chromosome:NCBIM37:7:66781269:66781347:-1 gene:ENSMUSG00000075901
10490856	7.09573	9.08321	9.22939	3.96543	4.40762	1.10663	NM_178631	Ralyl	Mus musculus RALY RNA binding protein-like (Ralyl), mRNA.
10467599	7.51233	9.25484	9.40041	3.34616	3.70635	1.10617	ENSMUST00000025993	Slit1	slit homolog 1 (Drosophila) (Slit1), mRNA
10504905	8.96216	10.6581	10.8021	3.23992	3.5801	1.10494	NM_178756	E130309F12Rik	Mus musculus RIKEN cDNA E130309F12 gene (E130309F12Rik), mRNA.
10518492	5.69184	7.25172	7.39525	2.94829	3.24901	1.1046	NM_001083342	Ptchd2	Mus musculus patched domain containing 2 (Ptchd2), mRNA.
10546977	7.89969	9.34997	9.49116	2.73261	3.01049	1.10281	NM_009723	Atp2b2	Mus musculus ATPase, Ca++ transporting, plasma membrane 2 (Atp2b2), transcript variant 1, mRNA.
10482448	9.60742	11.0258	11.1665	2.67287	2.94854	1.10241	NM_015753	Zeb2	Mus musculus zinc finger E-box binding homeobox 2 (Zeb2), transcript variant 2, mRNA.
10563931	6.68775	8.68322	8.82335	3.98747	4.40762	1.102	---	---	ncrna:snoRNA chromosome:NCBIM37:7:66643323:66643401:-1 gene:ENSMUSG00000075993
10563943	7.18756	9.05147	9.19084	3.63995	4	1.10142	---	---	ncrna:snoRNA chromosome:NCBIM37:7:66664433:66664511:-1 gene:ENSMUSG00000075894
10345212	6.63375	9.69671	9.83467	8.35684	9.18959	1.10035	ENSMUST00000027226	Khdrbs2	KH domain containing, RNA binding, signal transduction associated 2 (Khdrbs2), mRNA
10371379	8.0875	11.3114	11.4436	9.34304	10.1965	1.09597	NM_001004363	Nuak1	Mus musculus NUAK family 1 (Nuak1), mRNA.
10357833	7.34804	8.93083	9.05955	2.99548	3.27161	1.09332	NM_213616	Atp2b4	Mus musculus ATPase, Ca++ transporting, plasma membrane 4 (Atp2b4), mRNA.
10603843	7.6409	9.13135	9.25751	2.80977	3.07375	1.09138	NM_013680	Syn1	Mus musculus synapsin I (Syn1), mRNA.
10399691	10.0848	11.9982	12.1236	3.76692	4.11246	1.0908	ENSMUST00000020974	Id2	inhibitor of DNA binding 2 (Id2), mRNA
10538408	8.55241	10.6441	10.7692	4.26239	4.65893	1.09063	---	---	RIKEN cDNA 2410066E13 gene (2410066E13Rik), mRNA
10554599	5.31373	7.81087	7.93602	5.64566	6.19026	1.09063	---	---	cdna:known chromosome:NCBIM37:7:89722310:89762956:1 gene:ENSMUSG00000070469
10426611	9.0001	10.5152	10.6381	2.85822	3.11666	1.08889	NM_007581	Cacnb3	Mus musculus calcium channel, voltage-dependent, beta 3 subunit (Cacnb3), transcript variant 1, mRNA.
10407841	7.9092	10.8626	10.9838	7.74575	8.39773	1.08763	NM_001081348	Hecw1	Mus musculus HECT, C2 and WW domain containing E3 ubiquitin protein ligase 1(Hecw1), mRNA.
10549679	9.62074	11.105	11.2236	2.79778	3.03143	1.08567	NM_001003920	Brsk1	Mus musculus BR serine/threonine kinase 1 (Brsk1), mRNA.
10564037	6.81391	8.68247	8.8001	3.65168	3.97237	1.08495	---	---	ncrna:snoRNA chromosome:NCBIM37:7:66762568:66762646:-1 gene:ENSMUSG00000075803
10502766	8.22626	10.4209	10.5344	4.57777	4.92458	1.08185	NM_001081298	Lphn2	Mus musculus latrophilin 2 (Lphn2), mRNA.
10436983	7.42599	8.90342	9.01364	2.78453	3.01049	1.0794	NM_027293	Dopey2	Mus musculus dopey family member 2 (Dopey2), transcript variant 1, mRNA.
10503382	7.96786	9.80724	9.91643	3.57855	3.86375	1.07863	NM_009822	Runx1t1	Mus musculus runt-related transcription factor 1; translocated to, 1 (cyclin D-related) (Runx1t1), mRNA.
10426782	7.55935	9.34521	9.45221	3.44825	3.73213	1.07698	NM_009597	Accn2	Mus musculus amiloride-sensitive cation channel 2, neuronal (Accn2), mRNA.
10405253	7.48156	9.03864	9.14263	2.94257	3.16017	1.07474	NM_009946	Cplx2	Mus musculus complexin 2 (Cplx2), mRNA.
10548791	6.74078	8.87319	8.97176	4.38449	4.69134	1.07071	NM_008171	Grin2b	Mus musculus glutamate receptor, ionotropic, NMDA2B (epsilon 2) (Grin2b), mRNA.
10363786	8.11882	10.6323	10.7295	5.70977	6.10504	1.06974	NM_146005	Ank3	Mus musculus ankyrin 3, epithelial (Ank3), transcript variant 2, mRNA.
10399337	8.2559	9.85722	9.95408	3.03421	3.24901	1.06944	BC065168	Klhl29	Mus musculus kelch repeat and BTB (POZ) domain containing 9, mRNA
10481711	8.61988	10.8353	10.93	4.64423	4.95883	1.06784	ENSMUST00000050000	Stxbp1	syntaxin binding protein 1 (Stxbp1), mRNA.
10526614	8.09747	10.4598	10.5536	5.14218	5.46416	1.06716	NM_031404	Actl6b	Mus musculus actin-like 6B (Actl6b), mRNA.
10476401	7.36299	9.95145	10.0433	6.01457	6.40856	1.06577	BC058710	Plcb1	Mus musculus phospholipase C, beta 1, mRNA (cDNA clone MGC:76381 IMAGE:6842016)
10382866	8.17784	9.81562	9.90711	3.11186	3.31728	1.06547	NM_172948	Mgat5b	Mus musculus mannoside acetylglucosaminyltransferase 5, isoenzyme B (Mgat5b), mRNA.
10347781	6.06552	8.16145	8.25162	4.27503	4.56305	1.06449	AK129372	9430031J16Rik	Mus musculus mRNA for mKIAA1486 protein.
10429944	7.4223	9.25143	9.34146	3.55324	3.78423	1.06439	NM_130893	Scrt1	Mus musculus scratch homolog 1, zinc finger protein (Drosophila) (Scrt1), mRNA.
10438358	8.32247	10.2112	10.3009	3.70304	3.94493	1.06416	NM_213614	Septin5	Mus musculus septin 5 (Sept5), mRNA.
10518464	8.2271	10.0797	10.1688	3.61153	3.83706	1.06368	---	---	RIKEN cDNA 2610109H07 gene (2610109H07Rik), mRNA
10589130	8.1042	10.1937	10.2827	4.25606	4.53154	1.06359	NM_080437	Celsr3	Mus musculus cadherin EGF LAG seven-pass G-type receptor 3 (Celsr3), mRNA.
10581013	8.67488	10.5001	10.5886	3.54354	3.78423	1.06328	NM_009866	Cdh11	Mus musculus cadherin 11 (Cdh11), mRNA.
10532542	7.46579	9.89835	9.98654	5.3985	5.73582	1.06303	NM_019982	Sez6l	Mus musculus seizure related 6 homolog like (Sez6l), mRNA.
10381574	9.47487	11.2021	11.288	3.3109	3.53081	1.06133	NM_016759	Rundc3a	Mus musculus RUN domain containing 3A (Rundc3a), mRNA.
10344743	7.28777	10.0492	10.1334	6.78063	7.1602	1.06008	---	---	RIKEN cDNA 3110035E14 gene (3110035E14Rik), mRNA
10417628	8.52826	10.2288	10.3119	3.25026	3.43426	1.05926	NM_012061	Cadps	Mus musculus Ca<2+>dependent activator protein for secretion (Cadps), transcript variant 1, mRNA.
10387100	5.86971	7.90226	7.98399	4.09127	4.31691	1.05829	ENSMUST00000066679	Gm879	gene model 879, (NCBI) (Gm879), mRNA
10352143	6.84455	8.62181	8.70338	3.42775	3.63008	1.05817	---	---	RIKEN cDNA D230039L06 gene (D230039L06Rik), mRNA
10490950	6.33314	10.5195	10.5992	18.2057	19.2929	1.05686	ENSMUST00000026120	Bhlhb5	basic helix-loop-helix domain containing, class B5 (Bhlhb5), mRNA
10360349	7.9539	9.4629	9.53889	2.84612	3.01049	1.05409	NM_053199	Cadm3	Mus musculus cell adhesion molecule 3 (Cadm3), mRNA.
10371188	8.52696	10.019	10.0945	2.8129	2.96905	1.05375	---	---	cdna:known chromosome:NCBIM37:10:80930691:80945419:-1 gene:ENSMUSG00000034818
10509568	7.79858	9.47332	9.54821	3.19261	3.34035	1.05329	NM_025451	Camk2n1	Mus musculus calcium/calmodulin-dependent protein kinase II inhibitor 1 (Camk2n1), mRNA.
10593634	5.92938	9.96363	10.0377	16.3844	17.1484	1.05266	NM_177769	Elmod1	Mus musculus ELMO domain containing 1 (Elmod1), mRNA.
10516544	7.1986	9.25751	9.32833	4.16672	4.37717	1.05031	ENSMUST00000095807	Hpca	hippocalcin (Hpca), mRNA
10584561	7.68862	10.6392	10.7088	7.73072	8.11168	1.0494	NM_133733	9030425E11Rik	Mus musculus RIKEN cDNA 9030425E11 gene (9030425E11Rik), mRNA.
10474814	6.96132	8.51716	8.58159	2.94006	3.07375	1.04567	NM_170593	Disp2	Mus musculus dispatched homolog 2 (Drosophila) (Disp2), mRNA.
10456237	7.04868	9.07145	9.13582	4.06362	4.22807	1.04563	NM_009182	St8sia3	Mus musculus ST8 alpha-N-acetyl-neuraminide alpha-2,8-sialyltransferase 3 (St8sia3), mRNA.
10504375	7.53647	9.53635	9.60012	3.99967	4.16986	1.0452	NM_173788	Npr2	Mus musculus natriuretic peptide receptor 2 (Npr2), mRNA.
10375019	10.1246	12.0654	12.1271	3.83916	4	1.04366	ENSMUST00000020537	Nsg2	neuron specific gene family member 2 (Nsg2)
10577996	6.90741	9.21196	9.27336	4.94014	5.1337	1.04348	AK220417	Unc5d	Mus musculus mRNA for mKIAA1777 protein.
10390618	8.46038	11.2734	11.3339	7.02754	7.31065	1.04281	NM_010895	Neurod2	Mus musculus neurogenic differentiation 2 (Neurod2), mRNA.
10503054	7.37669	9.54231	9.60214	4.4866	4.69134	1.04234	NM_001081358	Lrrc7	Mus musculus leucine rich repeat containing 7 (Lrrc7), mRNA.
10494372	8.5757	10.266	10.325	3.22733	3.36359	1.04172	NM_022030	Sv2a	Mus musculus synaptic vesicle glycoprotein 2 a (Sv2a), mRNA.
10454235	7.4575	9.12676	9.18513	3.18051	3.31728	1.04129	---	---	cdna:known chromosome:NCBIM37:18:22503590:22676174:1 gene:ENSMUSG00000045215
10591643	6.6048	8.94284	9.00109	5.05617	5.27803	1.0412	NM_031874	Rab3d	Mus musculus RAB3D, member RAS oncogene family (Rab3d), mRNA.
10490569	7.83372	9.55978	9.61654	3.30822	3.45815	1.04013	NM_010611	Kcnq2	Mus musculus potassium voltage-gated channel, subfamily Q, member 2 (Kcnq2), transcript variant 1
10596095	7.36838	8.91212	8.96683	2.9155	3.01049	1.03865	NM_173447	Ephb1	Mus musculus Eph receptor B1 (Ephb1), mRNA.
10544936	6.3888	12.5031	12.5571	69.2767	71.5064	1.03817	NM_009717	Neurod6	Mus musculus neurogenic differentiation 6 (Neurod6), mRNA.
10563989	5.12936	7.10407	7.15781	3.93049	4.05584	1.03795	---	---	ncrna:snoRNA chromosome:NCBIM37:7:66706485:66706563:-1 gene:ENSMUSG00000075886
10395074	8.03104	10.7701	10.8214	6.67655	6.9163	1.03616	NM_001093775	Myt1l	Mus musculus myelin transcription factor 1-like (Myt1l), transcript variant 1, mRNA.
10468180	7.43346	9.41613	9.46444	3.95224	4.08405	1.03405	NM_028627	Psd	Mus musculus pleckstrin and Sec7 domain containing (Psd), mRNA.
10406598	8.21356	10.5168	10.5637	4.9356	5.09824	1.03308	NM_172588	Serinc5	Mus musculus serine incorporator 5 (Serinc5), mRNA.
10363161	9.29274	10.9349	10.9774	3.12132	3.20428	1.0299	XM_483898	EG432460	PREDICTED: Mus musculus predicted gene, EG432460 (EG432460), mRNA.
10379482	10.1636	11.8587	11.8982	3.23814	3.34035	1.02775	NM_009871	Cdk5r1	Mus musculus cyclin-dependent kinase 5, regulatory subunit (p35) 1 (Cdk5r1), mRNA.
10564015	6.68782	8.40266	8.44063	3.2826	3.36359	1.02666	---	---	ncrna:snoRNA chromosome:NCBIM37:7:66734717:66734795:-1 gene:ENSMUSG00000075919
10543219	6.50655	9.44067	9.47794	7.6429	7.83536	1.02617	NM_145066	Gpr85	Mus musculus G protein-coupled receptor 85 (Gpr85), mRNA.
10352092	10.8194	12.6914	12.7283	3.66019	3.75809	1.02594	NM_001012330	Zfp238	Mus musculus zinc finger protein 238 (Zfp238), transcript variant 1, mRNA.
10479230	8.36366	10.0906	10.1263	3.31032	3.41054	1.02506	NM_028806	Phactr3	Mus musculus phosphatase and actin regulator 3 (Phactr3), transcript variant 1, mRNA.
10495613	6.4194	8.25478	8.29008	3.56866	3.68075	1.02477	NM_029425	4833424O15Rik	Mus musculus RIKEN cDNA 4833424O15 gene (4833424O15Rik), mRNA.
10532956	6.6657	8.88913	8.92421	4.67002	4.78991	1.02461	NM_013879	Cabp1	Mus musculus calcium binding protein 1 (Cabp1), mRNA.
10602840	7.55769	9.46308	9.49265	3.74609	3.83706	1.02071	NM_021389	Sh3kbp1	Mus musculus SH3-domain kinase binding protein 1 (Sh3kbp1), mRNA.
10505705	7.04167	9.38849	9.41767	5.08704	5.20537	1.02043	NM_019535	Sh3gl2	Mus musculus SH3-domain GRB2-like 2 (Sh3gl2), mRNA.
10501734	7.36063	9.15809	9.18398	3.47608	3.55537	1.01811	NM_023245	Palmd	Mus musculus palmdelphin (Palmd), mRNA.
10412066	8.46894	10.6869	10.712	4.65224	4.75683	1.01758	NM_023852	Rab3c	Mus musculus RAB3C, member RAS oncogene family (Rab3c), mRNA.
10453518	6.69302	9.4876	9.51159	6.93826	7.01285	1.01677	NM_020252	Nrxn1	Mus musculus neurexin I (Nrxn1), mRNA.
10481349	6.78	9.6429	9.66652	7.27474	7.3615	1.01651	NM_133501	Ntng2	Mus musculus netrin G2 (Ntng2), transcript variant b, mRNA.
10572485	7.63541	9.6543	9.67641	4.05273	4.11246	1.01544	BC053519	Rab3a	Mus musculus RAB3A, member RAS oncogene family, mRNA
10476314	9.38824	11.0983	11.12	3.2717	3.31728	1.01517	NM_011170	Prnp	Mus musculus prion protein (Prnp), mRNA.
10561335	8.65661	10.4604	10.4815	3.49149	3.53081	1.0147	XM_994291	Prkcz2	PREDICTED: Mus musculus protein kinase C, zeta 2 (Prkcz2), mRNA.
10561927	9.46018	11.3801	11.3974	3.78402	3.83706	1.01205	NM_007467	Aplp1	Mus musculus amyloid beta (A4) precursor-like protein 1 (Aplp1), mRNA.
10506274	7.1228	10.2905	10.3065	8.98631	9.12611	1.01112	NM_198412	Dnajc6	Mus musculus DnaJ (Hsp40) homolog, subfamily C, member 6 (Dnajc6), mRNA.
10399892	5.9716	7.6106	7.62304	3.11451	3.13834	1.00866	ENSMUST00000057783	Gpr22	G protein-coupled receptor 22 (Gpr22), mRNA
10397912	7.43683	9.67236	9.684	4.70937	4.75683	1.0081	NM_001081017	9030205A07Rik	Mus musculus RIKEN cDNA 9030205A07 Gene (9030205A07Rik), mRNA.
10431210	7.58108	10.5874	10.5984	8.0349	8.11168	1.00768	NM_009528	Wnt7b	Mus musculus wingless-related MMTV integration site 7B (Wnt7b), mRNA.
10585905	9.35627	11.207	11.2124	3.6068	3.63008	1.00378	NM_029922	Parp6	Mus musculus poly (ADP-ribose) polymerase family, member 6 (Parp6), mRNA.
10462113	6.57683	8.55071	8.55445	3.92822	3.91768	1.0026	NM_177034	Apba1	Mus musculus amyloid beta (A4) precursor protein binding, family A, member 1 (Apba1), mRNA.
10538413	8.47924	10.7805	10.7837	4.9289	4.92458	1.00222	NM_199143	Znrf2	Mus musculus zinc and ring finger 2 (Znrf2), mRNA.
10413461	7.35665	9.0519	9.05196	3.23832	3.24901	1.00004	NM_177814	Erc2	Mus musculus ELKS/RAB6-interacting/CAST family member 2 (Erc2), mRNA.
10362363	9.05968	10.9303	10.9276	3.65687	3.65533	0.998128	NM_026138	6330407J23Rik	Mus musculus RIKEN cDNA 6330407J23 gene (6330407J23Rik), mRNA.
10402554	9.25495	11.4297	11.426	4.515	4.50023	0.997469	NM_001079883	Bcl11b	Mus musculus B-cell leukemia/lymphoma 11B (Bcl11b), transcript variant 1, mRNA.
10593668	7.81568	9.77701	9.77165	3.89419	3.86375	0.996294	---	---	cdna:known chromosome:NCBIM37:9:54213092:54230524:-1 gene:ENSMUSG00000041268
10454441	6.06978	8.1951	8.18915	4.36298	4.34694	0.995886	AK043527	ENSMUSG00000053802	Mus musculus 10 days neonate cortex cDNA, RIKEN full-length enriched library, clone:A830005M13
10595033	9.00572	11.222	11.2145	4.64698	4.62675	0.994799	NM_009130	Scg3	Mus musculus secretogranin III (Scg3), mRNA.
10397633	8.05008	10.0745	10.0601	4.06814	4.02782	0.990117	ENSMUST00000057324	Flrt2	fibronectin leucine rich transmembrane protein 2 (Flrt2), mRNA
10593867	6.3586	8.57035	8.55192	4.63236	4.56305	0.987307	NM_181074	Lingo1	Mus musculus leucine rich repeat and Ig domain containing 1 (Lingo1), mRNA.
10565102	8.26122	10.0689	10.0497	3.50085	3.45815	0.986772	NM_021492	Ap3b2	Mus musculus adaptor-related protein complex 3, beta 2 subunit (Ap3b2), mRNA.
10358091	8.48986	10.2561	10.2329	3.40166	3.36359	0.984054	NM_173437	Nav1	Mus musculus neuron navigator 1 (Nav1), mRNA.
10580990	8.55061	10.1449	10.1166	3.01951	2.94854	0.980561	NM_001039154	Cdh8	Mus musculus cadherin 8 (Cdh8), transcript variant 1, mRNA.
10421911	5.83819	7.51326	7.48484	3.19335	3.13834	0.980495	NM_178685	Pcdh20	Mus musculus protocadherin 20 (Pcdh20), mRNA.
10579422	8.19332	9.86555	9.83704	3.18707	3.11666	0.980433	AF116525	Kcnn1	Mus musculus small conductance potassium channel mSK1 (SK1) mRNA, complete cds.
10364769	9.85651	11.5767	11.5466	3.29472	3.22657	0.9794	NM_011789	Apc2	Mus musculus adenomatosis polyposis coli 2 (Apc2), mRNA.
10607156	10.5706	12.3302	12.2996	3.38587	3.31728	0.979029	NM_001110222	Dcx	Mus musculus doublecortin (Dcx), transcript variant 1, mRNA.
10524310	9.1479	11.0224	10.9882	3.66662	3.5801	0.976575	---	---	cdna:known chromosome:NCBIM37:5:111717675:111718797:1 gene:ENSMUSG00000072734
10371092	8.96221	10.7176	10.6817	3.37609	3.29436	0.97543	NM_178662	Atcay	Mus musculus ataxia, cerebellar, Cayman type homolog (human) (Atcay), mRNA.
10545538	9.42934	11.1767	11.1357	3.35751	3.27161	0.971947	NM_009819	Ctnna2	Mus musculus catenin (cadherin associated protein), alpha 2 (Ctnna2), transcript variant 2, mRNA.
10437205	7.04753	9.86136	9.81636	7.03152	6.77396	0.969285	NM_008791	Pcp4	Mus musculus Purkinje cell protein 4 (Pcp4), mRNA.
10495343	9.81615	11.4829	11.4347	3.17507	3.07375	0.967127	ENSMUST00000051145	Wdr47	WD repeat domain 47 (Wdr47), mRNA
10543120	6.98208	8.76012	8.70983	3.42959	3.31728	0.965744	NM_010492	Ica1	Mus musculus islet cell autoantigen 1 (Ica1), mRNA.
10382341	7.96237	11.305	11.2409	10.1448	9.71356	0.956506	NM_001042606	Sstr2	Mus musculus somatostatin receptor 2 (Sstr2), transcript variant 1, mRNA.
10396270	8.64099	10.5908	10.5254	3.86331	3.68075	0.955685	ENSMUST00000061273	Dact1	dapper homolog 1, antagonist of beta-catenin (xenopus) (Dact1), mRNA
10418702	8.45637	10.1845	10.1188	3.31299	3.16017	0.955471	NM_011894	Sh3bp5	Mus musculus SH3-domain binding protein 5 (BTK-associated) (Sh3bp5), mRNA.
10356968	9.44567	11.0824	11.0156	3.10964	2.96905	0.954751	NM_013626	Pam	Mus musculus peptidylglycine alpha-amidating monooxygenase (Pam), mRNA.
10453231	4.97594	7.66578	7.59877	6.45239	6.1475	0.954614	NM_011406	Slc8a1	Mus musculus solute carrier family 8 (sodium/calcium exchanger), member 1 (Slc8a1), mRNA.
10503902	6.07353	9.55573	9.48668	11.175	10.6295	0.953264	NM_007726	Cnr1	Mus musculus cannabinoid receptor 1 (brain) (Cnr1), mRNA.
10496975	7.08456	9.35662	9.28719	4.83011	4.59479	0.953014	NM_001081263	Slc44a5	Mus musculus solute carrier family 44, member 5 (Slc44a5), mRNA.
10355806	7.14992	8.80025	8.73004	3.13907	2.9897	0.952494	NM_009447	Tuba4a	Mus musculus tubulin, alpha 4A (Tuba4a), mRNA.
10492628	8.64246	11.3087	11.2365	6.34791	6.06287	0.951169	ENSMUST00000029423	Serpini1	serine (or cysteine) peptidase inhibitor, clade I, member 1 (Serpini1), mRNA
10555205	7.8622	9.51332	9.43493	3.14075	2.96905	0.947115	NM_201352	Gdpd5	Mus musculus glycerophosphodiester phosphodiesterase domain containing 5 (Gdpd5), mRNA.
10351400	6.86905	9.42537	9.34673	5.88207	5.57897	0.946947	NM_175461	C030014K22Rik	Mus musculus RIKEN cDNA C030014K22 gene (C030014K22Rik), mRNA.
10539169	6.60203	8.50343	8.42382	3.73575	3.53081	0.946309	NM_028880	Lrrtm1	Mus musculus leucine rich repeat transmembrane neuronal 1 (Lrrtm1), mRNA.
10462313	5.81563	8.57459	8.4941	6.76905	6.40856	0.945739	NM_009199	Slc1a1	Mus musculus solute carrier family 1 (neuronal/epithelial high affinity glutamate transporter, system Xag)
10362372	8.14975	10.4318	10.3493	4.86378	4.59479	0.944426	AK034141	9330159F19Rik	Mus musculus adult male diencephalon cDNA, RIKEN full-length enriched library, clone:9330159F19
10381776	8.31364	10.2118	10.129	3.7274	3.53081	0.944236	NM_001038609	Mapt	Mus musculus microtubule-associated protein tau (Mapt), transcript variant 1, mRNA.
10506360	7.84557	10.0799	9.99444	4.70556	4.40762	0.942465	NM_144906	Sgip1	Mus musculus SH3-domain GRB2-like (endophilin) interacting protein 1 (Sgip1), mRNA.
10439514	10.9682	12.6077	12.5188	3.11559	2.9	0.940252	NM_008083	Gap43	Mus musculus growth associated protein 43 (Gap43), mRNA.
10499643	6.91674	9.18808	9.09893	4.82772	4.53154	0.940079	NM_009602	Chrnb2	Mus musculus cholinergic receptor, nicotinic, beta polypeptide 2 (neuronal) (Chrnb2), mRNA.
10355024	6.37926	8.64817	8.55571	4.81958	4.53154	0.937925	ENSMUST00000027172	Ica1l	islet cell autoantigen 1-like (Ica1l), mRNA
10604292	5.81088	7.70312	7.61004	3.71212	3.4822	0.93752	NM_011855	Odz1	Mus musculus odd Oz/ten-m homolog 1 (Drosophila) (Odz1), mRNA.
10406941	8.23246	9.98153	9.88576	3.36141	3.13834	0.935775	NM_144838	Sgtb	Mus musculus small glutamine-rich tetratricopeptide repeat (TPR)-containing, beta (Sgtb), mRNA.
10399478	6.96421	8.52749	8.43133	2.95524	2.8	0.935522	NM_172950	Lpin1	Mus musculus lipin 1 (Lpin1), transcript variant 1, mRNA.
10395961	6.75007	10.0338	9.9375	9.73902	9.06307	0.935398	NM_178714	Lrfn5	Mus musculus leucine rich repeat and fibronectin type III domain containing 5 (Lrfn5), mRNA.
10376778	7.25431	9.24505	9.14861	3.9744	3.70635	0.935343	NM_029568	Mfap4	Mus musculus microfibrillar-associated protein 4 (Mfap4), mRNA.
10488771	6.90149	9.1174	9.01917	4.64576	4.34694	0.934177	NM_021546	Necab3	Mus musculus amyloid beta (A4) precursor protein-binding, family A, member 2 binding protein
10580782	7.50244	9.4181	9.31574	3.77288	3.53081	0.931508	NM_053246	Dok4	Mus musculus docking protein 4 (Dok4), mRNA.
10572212	7.63272	9.36863	9.26603	3.33088	3.11666	0.931357	NM_198101	Gmip	Mus musculus Gem-interacting protein (Gmip), mRNA.
10514128	5.6962	8.92419	8.81956	9.3696	8.75435	0.930046	NM_027238	1810054D07Rik	Mus musculus RIKEN cDNA 1810054D07 gene (1810054D07Rik), mRNA.
10369102	6.82841	9.04672	8.94154	4.65347	4.31691	0.929692	---	---	cdna:known chromosome:NCBIM37:10:53016060:53068936:-1 gene:ENSMUSG00000038594
10508651	8.75527	10.5171	10.4108	3.39133	3.13834	0.92897	NM_011520	Sdc3	Mus musculus syndecan 3 (Sdc3), mRNA.
10478374	8.09219	9.7937	9.68611	3.2524	3.01049	0.928135	NM_144891	Gdap1l1	Mus musculus ganglioside-induced differentiation-associated protein 1-like 1 (Gdap1l1), mRNA.
10407481	7.23402	9.23211	9.12275	3.99469	3.70635	0.926999	NM_019703	Pfkp	Mus musculus phosphofructokinase, platelet (Pfkp), mRNA.
10463732	10.0031	11.7392	11.6273	3.33124	3.09513	0.925349	NM_146100	Ina	Mus musculus internexin neuronal intermediate filament protein, alpha (Ina), mRNA.
10539669	8.35747	10.0681	9.95494	3.27302	3.03143	0.924568	NM_013458	Add2	Mus musculus adducin 2 (beta) (Add2), mRNA.
10373680	5.77113	7.90336	7.79017	4.38395	4.05584	0.924544	NM_007501	Neurod4	Mus musculus neurogenic differentiation 4 (Neurod4), mRNA.
10472155	5.92263	8.30306	8.1892	5.20692	4.82323	0.924111	ENSMUST00000067101	Kcnj3	potassium inwardly-rectifying channel, subfamily J, member 3 (Kcnj3), mRNA
10490818	10.9829	12.7	12.5827	3.28777	3.03143	0.921926	NM_025285	Stmn2	Mus musculus stathmin-like 2 (Stmn2), mRNA.
10350697	8.83655	10.5645	10.4456	3.31261	3.05252	0.920883	NM_175460	Nmnat2	Mus musculus nicotinamide nucleotide adenylyltransferase 2 (Nmnat2), mRNA.
10350473	6.82139	8.54479	8.42233	3.30214	3.03143	0.918621	NM_020025	B3galt2	Mus musculus UDP-Gal:betaGlcNAc beta 1,3-galactosyltransferase, polypeptide 2 (B3galt2), mRNA.
10607792	6.80782	10.3489	10.2261	11.6406	10.7034	0.918399	NM_183427	Glra2	Mus musculus glycine receptor, alpha 2 subunit (Glra2), mRNA.
10581573	7.09815	9.12103	8.99814	4.06395	3.73213	0.918347	---	---	cdna:known chromosome:NCBIM37:8:111774829:111775431:-1 gene:ENSMUSG00000057387
10366196	7.31708	10.1078	9.98071	6.91991	6.32033	0.915658	NM_177373	Ppfia2	Mus musculus protein tyrosine phosphatase, receptor type, f polypeptide (PTPRF), interacting protein
10375261	5.89049	8.00354	7.87466	4.32604	3.94493	0.914542	NM_008070	Gabrb2	Mus musculus gamma-aminobutyric acid (GABA-A) receptor, subunit beta 2 (Gabrb2), mRNA.
10393594	7.31739	10.1331	10.0031	7.04045	6.45313	0.913841	NM_001039167	D11Bwg0517e	DNA segment, Chr 11, Brigham & Women's Genetics 0517 expressed (D11Bwg0517e), transcript variant 1
10595831	8.1971	9.98568	9.85564	3.45474	3.16017	0.91381	NM_175537	Zbtb38	Mus musculus zinc finger and BTB domain containing 38 (Zbtb38), mRNA.
10595496	8.92545	10.8204	10.6893	3.7192	3.38698	0.913129	NM_013669	Snap91	Mus musculus synaptosomal-associated protein 91 (Snap91), mRNA.
10345401	6.99588	8.91245	8.78087	3.77523	3.45815	0.912832	---	---	RIKEN cDNA 9430069J07 gene (9430069J07Rik), mRNA
10499545	6.76782	9.29609	9.16384	5.76877	5.27803	0.91241	NM_010108	Efna3	Mus musculus ephrin A3 (Efna3), mRNA.
10554900	6.23822	8.02778	7.89549	3.45708	3.16017	0.912387	NM_011807	Dlg2	Mus musculus discs, large homolog 2 (Drosophila) (Dlg2), mRNA.
10494069	9.68595	11.6379	11.5045	3.86909	3.53081	0.911678	NM_172434	Tnrc4	Mus musculus trinucleotide repeat containing 4 (Tnrc4), mRNA.
10538715	7.27355	10.5088	10.3721	9.41706	8.57419	0.909604	---	---	cdna:known chromosome:NCBIM37:6:61323991:61761712:1 gene:ENSMUSG00000079548
10492136	9.56917	11.5304	11.3869	3.89391	3.53081	0.905306	NM_019978	Dclk1	Mus musculus doublecortin-like kinase 1 (Dclk1), mRNA.
10440344	9.26378	11.06	10.914	3.47303	3.13834	0.903774	NM_175549	Robo2	Mus musculus roundabout homolog 2 (Drosophila) (Robo2), mRNA.
10599530	7.64968	9.37961	9.22288	3.31713	2.96905	0.897058	NM_011228	Rab33a	Mus musculus RAB33A, member of RAS oncogene family (Rab33a), mRNA.
10472313	6.70254	12.2913	12.1299	48.1251	43.1115	0.894196	NM_009322	Tbr1	Mus musculus T-box brain gene 1 (Tbr1), mRNA.
10396125	8.76253	10.6843	10.5227	3.78895	3.38698	0.893994	NM_178628	Spg3a	Mus musculus spastic paraplegia 3A homolog (human) (Spg3a), mRNA.
10580247	7.63844	9.61821	9.45655	3.94432	3.53081	0.893991	NM_019945	Mast1	Mus musculus microtubule associated serine/threonine kinase 1 (Mast1), mRNA.
10522530	7.08905	10.7381	10.5737	12.5453	11.2356	0.8923	NM_021099	Kit	Mus musculus kit oncogene (Kit), mRNA.
10431812	9.47396	11.5602	11.3936	4.24631	3.78423	0.890956	NM_016743	Nell2	Mus musculus NEL-like 2 (chicken) (Nell2), mRNA.
10525460	7.49935	9.74613	9.57809	4.74621	4.22807	0.890048	---	---	cdna:known chromosome:NCBIM37:5:123439363:123448348:1 gene:ENSMUSG00000056735
10391454	7.48959	9.62936	9.45877	4.4069	3.91768	0.888479	NM_012037	Vat1	Mus musculus vesicle amine transport protein 1 homolog (T californica) (Vat1), mRNA.
10563949	5.65688	7.52165	7.34729	3.64208	3.22657	0.886165	---	---	ncrna:snoRNA chromosome:NCBIM37:7:66669461:66669539:-1 gene:ENSMUSG00000075830
10457820	8.38876	10.811	10.6346	5.35993	4.72397	0.884943	NM_199024	Nol4	Mus musculus nucleolar protein 4 (Nol4), mRNA.
10531610	7.60461	10.4869	10.3098	7.37332	6.49802	0.884459	NM_145839	Rasgef1b	Mus musculus RasGEF domain family, member 1B (Rasgef1b), transcript variant 1, mRNA.
10523483	6.65519	10.5129	10.3336	14.4972	12.8171	0.883156	NM_029947	Prdm8	Mus musculus PR domain containing 8 (Prdm8), mRNA.
10565255	5.83059	7.99995	7.81845	4.49825	3.97237	0.881782	NM_030728	9930013L23Rik	Mus musculus RIKEN cDNA 9930013L23 gene (9930013L23Rik), mRNA.
10463737	9.3671	11.3976	11.2134	4.08543	3.605	0.880115	XM_001479202	LOC100047943	PREDICTED: Mus musculus similar to Ina protein (LOC100047943), mRNA.
10471814	7.96774	9.96408	9.77829	3.98986	3.50642	0.879168	NM_177383	Gpr21	Mus musculus G protein-coupled receptor 21 (Gpr21), mRNA.
10406504	7.47537	10.0546	9.86561	5.97627	5.24157	0.877209	ENSMUST00000081769	Edil3	EGF-like repeats and discoidin I-like domains 3 (Edil3), transcript variant 1, mRNA
10419062	6.05011	7.81934	7.62527	3.40872	2.9897	0.874139	NM_177816	Sh2d4b	Mus musculus SH2 domain containing 4B (Sh2d4b), mRNA.
10528385	8.25745	10.9266	10.7267	6.3605	5.54044	0.870599	NM_011261	Reln	Mus musculus reelin (Reln), mRNA.
10459671	8.7858	11.3558	11.148	5.93795	5.1337	0.865907	NM_007831	Dcc	Mus musculus deleted in colorectal carcinoma (Dcc), mRNA.
10587503	7.44531	9.67969	9.46628	4.7056	4.05584	0.862495	NM_172507	Sh3bgrl2	Mus musculus SH3 domain binding glutamic acid-rich protein like 2 (Sh3bgrl2), mRNA.
10513103	7.61128	9.59109	9.37694	3.94441	3.41054	0.862057	---	---	cdna:known chromosome:NCBIM37:4:56975679:57003290:-1 gene:ENSMUSG00000045589
10599927	8.0305	9.9286	9.71415	3.72721	3.22657	0.861874	NM_008032	Aff2	Mus musculus AF4/FMR2 family, member 2 (Aff2), mRNA.
10360202	6.56606	10.3139	10.0975	13.4338	11.5514	0.860762	NM_010916	Nhlh1	Mus musculus nescient helix loop helix 1 (Nhlh1), mRNA.
10535053	8.12308	9.9249	9.70655	3.4866	2.9897	0.859547	ENSMUST00000026973	Prkar1b	protein kinase, cAMP dependent regulatory, type I beta (Prkar1b), mRNA
10580469	6.92841	9.38517	9.16293	5.4898	4.72397	0.857237	NM_019626	Cbln1	Mus musculus cerebellin 1 precursor protein (Cbln1), mRNA.
10532784	8.12251	10.0728	9.84961	3.86458	3.31728	0.856653	NM_026805	Svop	Mus musculus SV2 related protein (Svop), mRNA.
10488033	7.80257	9.79188	9.56496	3.97047	3.38698	0.854457	NM_172858	Pak7	Mus musculus p21 (CDKN1A)-activated kinase 7 (Pak7), mRNA.
10503259	9.67762	11.8381	11.606	4.47057	3.81055	0.851395	NM_021897	Trp53inp1	Mus musculus transformation related protein 53 inducible nuclear protein 1 (Trp53inp1), mRNA.
10409365	7.67577	9.70438	9.47199	4.08011	3.4822	0.851227	NM_012014	Gprin1	Mus musculus G protein-regulated inducer of neurite outgrowth 1 (Gprin1), mRNA.
10472374	7.05321	9.10757	8.87116	4.15362	3.50642	0.848851	---	---	cdna:known chromosome:NCBIM37:2:65519110:65521927:1 gene:ENSMUSG00000075318
10479698	8.87475	10.7399	10.5	3.6431	3.09513	0.846814	NM_008665	Myt1	Mus musculus myelin transcription factor 1 (Myt1), mRNA.
10549879	7.24793	9.4911	9.24015	4.73437	3.97237	0.840342	NM_021323	Usp29	Mus musculus ubiquitin specific peptidase 29 (Usp29), mRNA.
10496837	6.44319	8.24955	7.99817	3.49758	2.94854	0.840092	---	---	cdna:known chromosome:NCBIM37:3:146515371:146603220:1 gene:ENSMUSG00000036745
10584549	7.64097	9.85461	9.60285	4.63845	3.89062	0.839869	NM_178227	Scn3b	Mus musculus sodium channel, voltage-gated, type III, beta (Scn3b), transcript variant 2, mRNA.
10476512	7.62517	10.1941	9.94215	5.93369	4.99332	0.839764	NM_011428	Snap25	Mus musculus synaptosomal-associated protein 25 (Snap25), mRNA.
10557535	7.75654	9.89897	9.64558	4.41505	3.70635	0.83892	NM_144926	Sez6l2	Mus musculus seizure related 6 homolog like 2 (Sez6l2), mRNA.
10460123	6.92959	8.75447	8.49931	3.54278	2.94854	0.837895	BC098197	9330132A10Rik	Mus musculus cDNA clone IMAGE:30363771.
10484283	5.47398	7.74289	7.48304	4.81956	4.02782	0.835176	NM_016744	Pde1a	Mus musculus phosphodiesterase 1A, calmodulin-dependent (Pde1a), mRNA.
10598359	8.78075	10.8664	10.5983	4.24462	3.53081	0.830449	ENSMUST00000033484	Syp	synaptophysin (Syp), mRNA
10542414	7.8815	10.1816	9.90809	4.92485	4.08405	0.827312	NM_011216	Ptpro	Mus musculus protein tyrosine phosphatase, receptor type, O (Ptpro), mRNA.
10517731	6.98731	9.76076	9.46911	6.83742	5.57897	0.81697	NM_198610	Igsf21	Mus musculus immunoglobin superfamily, member 21 (Igsf21), mRNA.
10503234	6.7869	10.5455	10.2427	13.5345	11.0043	0.810709	NM_028940	Rlbp1l1	Mus musculus retinaldehyde binding protein 1-like 1 (Rlbp1l1), mRNA.
10470529	8.27099	10.3605	10.0505	4.25596	3.43426	0.806659	NM_019498	Olfm1	Mus musculus olfactomedin 1 (Olfm1), transcript variant 1, mRNA.
10602739	7.19682	9.16779	8.85156	3.9203	3.13834	0.803166	NM_019736	Acot9	Mus musculus acyl-CoA thioesterase 9 (Acot9), mRNA.
10395163	6.97392	9.43826	9.12175	5.51871	4.40762	0.803015	NM_008482	Lamb1-1	Mus musculus laminin B1 subunit 1 (Lamb1-1), mRNA.
10597817	6.63719	8.88932	8.56006	4.76385	3.78423	0.795943	BC028487	Cck	Mus musculus cholecystokinin, mRNA (cDNA clone MGC:41001 IMAGE:1400830), complete cds.
10606206	6.5885	8.91384	8.58414	5.01181	4	0.795703	NM_001077354	C77370	Mus musculus expressed sequence C77370 (C77370), mRNA.
10519815	7.38794	10.4059	10.0741	8.09999	6.45313	0.794549	NM_009784	Cacna2d1	Mus musculus calcium channel, voltage-dependent, alpha2/delta subunit 1 (Cacna2d1), mRNA.
10422240	7.40473	10.0126	9.67798	6.09601	4.85678	0.792999	NM_199065	Slitrk1	Mus musculus SLIT and NTRK-like family, member 1 (Slitrk1), mRNA.
10543802	7.40732	11.5215	11.1823	17.3181	13.5	0.790445	NM_175750	Plxna4	Mus musculus plexin A4 (Plxna4), mRNA.
10519886	7.09886	9.66331	9.31733	5.9153	4.62675	0.78677	NM_013657	Sema3c	sema domain, immunoglobulin domain (Ig), short basic domain, secreted, (semaphorin) 3C
10431113	8.08397	10.4219	10.0499	5.05568	3.91768	0.772716	NM_013873	Sult4a1	Mus musculus sulfotransferase family 4A, member 1 (Sult4a1), mRNA.
10475544	8.15479	10.5201	10.1456	5.15275	4	0.771336	NM_172537	Sema6d	sema domain, cytoplasmic domain, (semaphorin) 6D (Sema6d), transcript variant 1
10385283	8.0471	10.6357	10.2602	6.01503	4.62675	0.770863	NM_008073	Gabrg2	Mus musculus gamma-aminobutyric acid (GABA-A) receptor, subunit gamma 2 (Gabrg2)
10344973	7.94757	10.2254	9.84819	4.84948	3.73213	0.769924	NM_010267	Gdap1	Mus musculus ganglioside-induced differentiation-associated-protein 1 (Gdap1), mRNA.
10381416	9.19839	12.1313	11.7495	7.6367	5.85634	0.767458	NM_009708	Rnd2	Mus musculus Rho family GTPase 2 (Rnd2), mRNA.
10428515	4.93352	7.2852	6.89908	5.10418	3.9	0.765183	NM_001081391	Csmd3	Mus musculus CUB and Sushi multiple domains 3 (Csmd3), mRNA.
10536483	6.84023	9.61694	9.2161	6.85287	5.20537	0.757416	NM_011570	Tes	Mus musculus testis derived transcript (Tes), transcript variant 1, mRNA.
10483228	6.93824	9.21356	8.8108	4.84103	3.68075	0.756414	NM_018732	Scn3a	Mus musculus sodium channel, voltage-gated, type III, alpha (Scn3a), mRNA.
10540880	7.56095	9.94728	9.5392	5.22824	3.94493	0.753628	NM_013681	Syn2	Mus musculus synapsin II (Syn2), mRNA.
10359280	5.03102	7.50831	7.09941	5.56852	4.19887	0.753195	NM_001085376	Pappa2	Mus musculus pappalysin 2 (Pappa2), mRNA.
10514779	7.16941	9.17526	8.76133	4.01626	3.03143	0.750576	NM_178143	Prkaa2	Mus musculus protein kinase, AMP-activated, alpha 2 catalytic subunit (Prkaa2), mRNA.
10407591	6.05653	8.05992	7.64398	4.0094	2.9897	0.749533	NM_033269	Chrm3	Mus musculus cholinergic receptor, muscarinic 3, cardiac (Chrm3), mRNA.
10581571	6.53083	10.524	10.1067	15.9249	11.8762	0.748802	---	---	cdna:known chromosome:NCBIM37:8:111772977:111773393:-1 gene:ENSMUSG00000054165
10594048	9.63254	12.2126	11.7947	5.97944	4.46915	0.748517	NM_177193	Islr2	Mus musculus immunoglobulin superfamily containing leucine-rich repeat 2 (Islr2), mRNA.
10344679	6.83682	9.24366	8.81042	5.30312	3.94493	0.740601	NM_173868	St18	Mus musculus suppression of tumorigenicity 18 (St18), mRNA.
10476633	6.20464	8.63131	8.18661	5.37653	3.97237	0.734737	NM_008792	Pcsk2	Mus musculus proprotein convertase subtilisin/kexin type 2 (Pcsk2), mRNA.
10591161	8.16647	10.2649	9.81803	4.28235	3.13834	0.733648	---	---	cdna:known chromosome:NCBIM37:9:18260636:18262009:-1 gene:ENSMUSG00000056712
10373218	6.75712	9.57828	9.13115	7.06728	5.16941	0.733505	NM_183297	Nxph4	Mus musculus neurexophilin 4 (Nxph4), mRNA.
10512714	7.75097	9.91076	9.45873	4.4685	3.27161	0.731013	BC048850	Shb	Mus musculus src homology 2 domain-containing transforming protein B
10551736	7.50246	9.8506	9.37769	5.09167	3.68075	0.720512	NM_026731	Ppp1r14a	Mus musculus protein phosphatase 1, regulatory (inhibitor) subunit 14A (Ppp1r14a), mRNA.
10439651	6.63479	8.80266	8.29001	4.49359	3.16017	0.700934	NM_010818	Cd200	Mus musculus Cd200 antigen (Cd200), mRNA.
10563872	6.06478	8.3567	7.83665	4.89707	3.41054	0.697351	NM_176942	Gabra5	Mus musculus gamma-aminobutyric acid (GABA-A) receptor, subunit alpha 5 (Gabra5), mRNA.
10606174	7.04062	9.23553	8.70018	4.57862	3.13834	0.689992	NM_008671	Nap1l2	Mus musculus nucleosome assembly protein 1-like 2 (Nap1l2), mRNA.
10547100	7.64336	10.1005	9.56192	5.49128	3.78423	0.688451	NM_026376	Plxnd1	Mus musculus plexin D1 (Plxnd1), mRNA.
10505568	6.54891	8.75847	8.21039	4.62533	3.16017	0.683932	NM_172869	Frmd3	Mus musculus FERM domain containing 3 (Frmd3), mRNA.
10511789	7.32957	9.60441	9.05321	4.83941	3.29436	0.682455	NM_172987	Nkain3	Mus musculus Na+/K+ transporting ATPase interacting 3 (Nkain3), mRNA.
10494795	6.8188	9.065	8.40858	4.74432	3.01049	0.634451	ENSMUST00000055860	Nhlh2	nescient helix loop helix 2 (Nhlh2), mRNA
10472321	6.23777	8.57085	7.91364	5.03881	3.18215	0.634105	NM_033552	Slc4a10	Mus musculus solute carrier family 4, sodium bicarbonate cotransporter-like, member 10 (Slc4a10), mRNA.
10545086	7.47779	10.2336	9.57602	6.75433	4.28709	0.633938	NM_001042451	Snca	Mus musculus synuclein, alpha (Snca), transcript variant 1, mRNA.
10408689	7.07255	11.8093	11.1426	26.6633	16.7955	0.629949	NM_153529	Nrn1	Mus musculus neuritin 1 (Nrn1), mRNA.
10501924	6.15905	9.32222	8.62252	8.95799	5.50217	0.615698	ENSMUST00000106420	Ndst3	N-deacetylase/N-sulfotransferase (heparan glucosaminyl) 3 (Ndst3), mRNA
10484276	5.46397	11.1472	10.4128	51.3833	30.91	0.60108	NM_010894	Neurod1	Mus musculus neurogenic differentiation 1 (Neurod1), mRNA.
10472372	5.31881	8.40875	7.66158	8.51461	5.06303	0.595774	NM_001099298	Scn2a1	Mus musculus sodium channel, voltage-gated, type II, alpha 1 (Scn2a1), mRNA.
10457942	8.12124	11.754	10.8676	12.404	6.6807	0.540965	NM_009308	Syt4	Mus musculus synaptotagmin IV (Syt4), mRNA.
10519855	7.84751	11.079	10.1883	9.39213	5.06303	0.539375	---	---	cdna:known chromosome:NCBIM37:5:15878906:15880322:1 gene:ENSMUSG00000073202
10553501	6.352	11.6491	10.6305	39.3164	19.4271	0.493605	NM_080853	Slc17a6	Mus musculus solute carrier family 17 (sodium-dependent inorganic phosphate cotransporter), member 6
10423258	4.81599	8.08882	7.03988	9.66545	4.65893	0.483322	NM_001008420	Cdh12	Mus musculus cadherin 12 (Cdh12), mRNA.
10564646	5.84213	9.62606	8.54642	13.7745	6.49802	0.473148	NM_001109753	Sv2b	Mus musculus synaptic vesicle glycoprotein 2 b (Sv2b), transcript variant 2, mRNA.
10358272	6.29869	9.33215	8.05041	8.18774	3.36359	0.411298	NM_001042577	Lhx9	Mus musculus LIM homeobox protein 9 (Lhx9), transcript variant 3, mRNA.
10345007	6.03989	9.11839	7.82223	8.44737	3.43426	0.407209	NM_153154	Tcfap2d	Mus musculus transcription factor AP-2, delta (Tcfap2d), mRNA.
10356154	5.27998	8.92402	7.32523	12.5017	4.11246	0.330152	NM_172430	Sphkap	Mus musculus RIKEN cDNA 4930544G21 gene (4930544G21Rik), mRNA.
10480139	5.8797	9.1968	7.46556	9.96658	3.01049	0.301194	NM_153155	C1ql3	Mus musculus C1q-like 3 (C1ql3), mRNA.
10581654	5.97415	9.41977	7.5368	10.8953	2.96905	0.271124	NM_007586	Calb2	Mus musculus calbindin 2 (Calb2), mRNA.
10457106	6.37253	11.1585	8.85442	27.5872	5.61778	0.202495	BC055682	Cbln2	Mus musculus cerebellin 2 precursor protein, mRNA (cDNA clone MGC:66500 IMAGE:6412317)
