# Supplementary material for: Hierarchical clustering of gene expression patterns in the Eomes + lineage of excitatory neurons during early neocortical development
Source: BMC Neurosci. 2012 Aug 1;13:90. doi: 10.1186/1471-2202-13-90 (PMC3583225; doi:10.1186/1471-2202-13-90)
Supplement: Additional file 5 — Table S4. Complete list of all ≥ 3 fold up-regulated genes in the E14.5 GFP + Eomes lineage compared to E13.5 GFP- precursors. Blue cells indicate genes that were unavailable or could not be analyzed by Genepaint in situ. [file 1471-2202-13-90-S5.xlsx]

## Sheet: Sheet1
Supplemental Table 3. Complete list of all ≥ 3 fold down-regulated genes in the Eomes lineage.
Affy ID	RMA E13.5 GFP-	RMA E14.5 GFP+	FOLD	Gene Accession	Gene Symbol	mRna - Description
10594426	9.87515	7.08821	0.144586	NM_026507	Zwilch	Mus musculus Zwilch, kinetochore associated, homolog (Drosophila) (Zwilch), mRNA.
10357391	9.91363	7.86198	0.239816	BC117922	Zranb3	Mus musculus zinc finger, RAN-binding domain containing 3, mRNA IMAGE:40097464)
10587782	8.02367	6.27663	0.297302	NM_009576	Zic4	Mus musculus zinc finger protein of the cerebellum 4 (Zic4), mRNA.
10599812	9.04906	7.10971	0.260616	NM_009575	Zic3	Mus musculus zinc finger protein of the cerebellum 3 (Zic3), mRNA.
10417176	9.56845	7.64723	0.264255	NM_009574	Zic2	Mus musculus Zic finger protein of the cerebellum 2 (Zic2), mRNA.
10595695	10.3458	8.38856	0.258816	NM_009573	Zic1	Mus musculus zinc finger protein of the cerebellum 1 (Zic1), mRNA.
10424213	9.02075	7.40745	0.327598	NM_199449	Zhx2	Mus musculus zinc fingers and homeoboxes protein 2 (Zhx2), mRNA.
10410092	10.4145	7.92246	0.178006	NM_175494	Zfp367	Mus musculus zinc finger protein 367 (Zfp367), mRNA.
10590808	10.2963	7.3155	0.126745	NM_009534	Yap1	Mus musculus yes-associated protein 1 (Yap1), mRNA.
10528790	9.17084	6.88132	0.204476	NM_020570	Xrcc2	Mus musculus X-ray repair complementing defective repair in Chinese hamster cells 2 (Xrcc2)
10498284	9.18863	6.96284	0.213159	NM_133784	Wwtr1	Mus musculus WW domain containing transcription regulator 1 (Wwtr1), mRNA.
10546339	10.0815	7.58741	0.176777	NM_009527	Wnt7a	Mus musculus wingless-related MMTV integration site 7A (Wnt7a), mRNA.
10556266	10.9772	8.72724	0.210224	NM_009516	Wee1	Mus musculus wee 1 homolog (S. pombe) (Wee1), mRNA.
10424221	9.67573	7.51722	0.223756	NM_001081396	Wdr67	Mus musculus WD repeat domain 67 (Wdr67), mRNA.
10419296	10.152	7.51633	0.160428	NM_172598	Wdhd1	Mus musculus WD repeat and HMG-box DNA binding protein 1 (Wdhd1), mRNA.
10374356	8.79885	6.85561	0.260616	ENSMUST00000049894	Vstm2a	V-set and transmembrane domain containing 2A (Vstm2a), mRNA
10447006	9.38083	6.45198	0.131215	NM_028813	Vit	Mus musculus vitrin (Vit), mRNA.
10498547	7.96764	6.24267	0.301452	ENSMUST00000029419	Veph1	ventricular zone expressed PH domain homolog 1 (zebrafish) (Veph1), transcript variant Veph-A
10608107	8.12539	6.32585	0.287175	NM_009484	Uty	Mus musculus ubiquitously transcribed tetratricopeptide repeat gene, Y chromosome (Uty)
10446074	11.2121	8.40202	0.142595	ENSMUST00000001258	Uhrf1	ubiquitin-like, containing PHD and RING finger domains, 1 (Uhrf1), mRNA
10501963	8.08538	6.46722	0.325335	NM_011674	Ugt8a	Mus musculus UDP galactosyltransferase 8A (Ugt8a), mRNA.
10478572	10.6348	8.78303	0.277392	NM_026785	Ube2c	Mus musculus ubiquitin-conjugating enzyme E2C (Ube2c), mRNA.
10586017	9.16071	6.90443	0.208772	NM_028283	Uaca	Mus musculus uveal autoantigen with coiled-coil domains and ankyrin repeats (Uaca), mRNA.
10549594	11.6841	8.95738	0.150726	NM_021324	Ttyh1	Mus musculus tweety homolog 1 (Drosophila) (Ttyh1), transcript variant 2, mRNA.
10587508	10.173	7.757	0.186856	NM_009445	Ttk	Mus musculus Ttk protein kinase (Ttk), transcript variant 1, mRNA.
10500630	9.04116	7.33409	0.30566	ENSMUST00000076941	Ttf2	transcription termination factor, RNA polymerase II (Ttf2), mRNA
10554081	8.47396	6.74526	0.301452	ENSMUST00000032774	Ttc23	tetratricopeptide repeat domain 23 (Ttc23), mRNA
10543306	10.2693	8.54186	0.301452	NM_173007	Tspan12	Mus musculus tetraspanin 12 (Tspan12), mRNA.
10428534	9.37263	6.82417	0.170755	AK046585	Trps1	4 days neonate male adipose cDNA, RIKEN full-length enriched library, clone:B430110C06
10428536	9.06636	7.09027	0.255253	NM_032000	Trps1	Mus musculus trichorhinophalangeal syndrome I (human) (Trps1), mRNA.
10534718	9.8877	7.11014	0.146604	NM_011639	Trip6	Mus musculus thyroid hormone receptor interactor 6 (Trip6), mRNA.
10410560	10.4919	8.50208	0.251739	NM_027182	Trip13	Mus musculus thyroid hormone receptor interactor 13 (Trip13), mRNA.
10477187	11.2563	9.03416	0.214641	NM_028109	Tpx2	Mus musculus TPX2, microtubule-associated protein homolog (Xenopus laevis) (Tpx2), mRNA.
10587554	9.28365	6.99901	0.205898	NM_011627	Tpbg	Mus musculus trophoblast glycoprotein (Tpbg), mRNA.
10580522	10.0418	8.24783	0.289172	ENSMUST00000060304	Tox3	TOX high mobility group box family member 3 (Tox3), mRNA
10588294	10.9034	9.21284	0.309927	ENSMUST00000035164	Topbp1	topoisomerase (DNA) II beta binding protein (Topbp1), mRNA
10390707	12.0832	9.9392	0.22688	NM_011623	Top2a	Mus musculus topoisomerase (DNA) II alpha (Top2a), mRNA.
10455647	8.58282	6.64063	0.260616	NM_134131	Tnfaip8	Mus musculus tumor necrosis factor, alpha-induced protein 8 (Tnfaip8), mRNA.
10434668	9.77268	7.4666	0.20166	ENSMUST00000103242	Tmem97	transmembrane protein 97 (Tmem97), mRNA
10501802	7.34587	5.58419	0.295248	NM_178936	Tmem56	Mus musculus transmembrane protein 56 (Tmem56), mRNA.
10600597	8.94304	7.09969	0.279322	NM_175771	Tmem47	Mus musculus transmembrane protein 47 (Tmem47), mRNA.
10596051	8.56082	5.94963	0.162668	XM_147067	Tmem22	PREDICTED: Mus musculus transmembrane protein 22 (Tmem22), mRNA.
10498871	8.0866	6.3858	0.307786	ENSMUST00000029568	Tmem144	transmembrane protein 144 (Tmem144), mRNA
10525923	8.73001	7.13914	0.332171	XM_979000	Tmem132b	PREDICTED: Mus musculus transmembrane protein 132B (Tmem132b), mRNA.
10583145	9.96187	7.92478	0.244855	NM_133739	Tmem123	Mus musculus transmembrane protein 123 (Tmem123), mRNA.
10582809	9.98142	8.0051	0.25349	NM_009387	Tk1	Mus musculus thymidine kinase 1 (Tk1), mRNA.
10466745	10.3258	8.59078	0.301452	NM_011597	Tjp2	Mus musculus tight junction protein 2 (Tjp2), mRNA.
10586184	11.1658	9.53757	0.323088	NM_025372	Tipin	Mus musculus timeless interacting protein (Tipin), mRNA.
10367179	9.31658	7.55955	0.295248	NM_011589	Timeless	Mus musculus timeless homolog (Drosophila) (Timeless), mRNA.
10474700	8.52689	6.65681	0.273573	NM_011580	Thbs1	Mus musculus thrombospondin 1 (Thbs1), mRNA.
10452633	9.12278	7.45386	0.314253	NM_009372	Tgif1	Mus musculus TG interacting factor 1 (Tgif1), mRNA.
10478997	10.2011	7.93158	0.20733	NM_009335	Tcfap2c	Mus musculus transcription factor AP-2, gamma (Tcfap2c), mRNA.
10464084	8.59771	6.62869	0.255253	NM_009333	Tcf7l2	Mus musculus transcription factor 7-like 2, T-cell specific, HMG-box (Tcf7l2), mRNA.
10545458	9.75566	6.81383	0.130308	NM_001079822	Tcf3	Mus musculus transcription factor 3 (Tcf3), transcript variant 1, mRNA.
10450519	10.0757	8.08552	0.251739	NM_025674	Tcf19	Mus musculus transcription factor 19 (Tcf19), mRNA.
10602020	8.39647	6.5522	0.277392	NM_001081499	Tbc1d8b	Mus musculus TBC1 domain family, member 8B (Tbc1d8b), mRNA.
10422028	8.50646	6.69643	0.285191	NM_001081278	Tbc1d4	Mus musculus TBC1 domain family, member 4 (Tbc1d4), mRNA.
10521090	10.9089	8.60771	0.203063	NM_001040435	Tacc3	Mus musculus transforming, acidic coiled-coil containing protein 3 (Tacc3), mRNA.
10577808	9.66356	7.79316	0.273573	NM_177089	Tacc1	Mus musculus transforming, acidic coiled-coil containing protein 1 (Tacc1), transcript variant 1
10395277	9.61498	8.00219	0.327598	ENSMUST00000076698	Sypl	synaptophysin-like protein (Sypl), transcript variant 1, mRNA
10607497	10.0325	7.35363	0.157127	NM_011507	Suclg2	Mus musculus succinate-Coenzyme A ligase, GDP-forming, beta subunit (Suclg2), mRNA.
10546538	9.70436	7.40862	0.204476	ENSMUST00000079847	Suclg2	succinate-Coenzyme A ligase, GDP-forming, beta subunit (Suclg2), mRNA
10501420	8.7126	6.68441	0.244855	NM_011504	Stxbp3a	Mus musculus syntaxin binding protein 3A (Stxbp3a), mRNA.
10401891	9.82718	7.69362	0.228458	NM_175367	Ston2	Mus musculus stonin 2 (Ston2), mRNA.
10354588	9.33181	6.5383	0.144586	ENSMUST00000027263	Stk17b	serine/threonine kinase 17b (apoptosis-inducing) (Stk17b), mRNA
10507112	9.08054	6.55305	0.174343	ENSMUST00000030490	Stil	Scl/Tal1 interrupting locus (Stil), mRNA
10458033	10.1183	8.44605	0.314253	NM_133774	Stard4	Mus musculus StAR-related lipid transfer (START) domain containing 4 (Stard4), mRNA.
10438730	11.6009	7.38196	0.0536603	NM_009215	Sst	Mus musculus somatostatin (Sst), mRNA.
10483401	10.5983	8.66902	0.262429	AK011893	Spc25	10 days embryo whole body cDNA, RIKEN full-length enriched library, clone:2610205L13
10591556	10.1638	7.7162	0.183011	BC086683	Spc24	SPC24, NDC80 kinetochore complex component, homolog (S. cerevisiae), IMAGE:30676712)
10386058	10.5005	7.02721	0.0902456	NM_009242	Sparc	Mus musculus secreted acidic cysteine rich glycoprotein (Sparc), mRNA.
10379127	10.6016	8.07884	0.174343	ENSMUST00000045026	Spag5	sperm associated antigen 5 (Spag5), mRNA
10399189	8.60705	6.61513	0.251739	NM_177082	Sp8	Mus musculus trans-acting transcription factor 8 (Sp8), mRNA.
10382328	11.2111	8.27429	0.130308	ENSMUST00000000579	Sox9	SRY-box containing gene 9 (Sox9), mRNA
10422272	10.6458	8.17464	0.180491	ENSMUST00000082178	Sox21	SRY-box containing gene 21 (Sox21), mRNA; SRY-box containing gene 21 (Sox21), mRNA
10491477	12.3629	8.59796	0.0733022	NM_011443	Sox2	Mus musculus SRY-box containing gene 2 (Sox2), mRNA.
10468452	8.31173	6.23299	0.236514	NM_021377	Sorcs1	Mus musculus VPS10 domain receptor protein SORCS 1 (Sorcs1), mRNA.
10368806	9.5391	7.67497	0.275476	NM_009213	Smpd2	Mus musculus sphingomyelin phosphodiesterase 2, neutral (Smpd2), mRNA.
10536917	10.7804	8.9885	0.289172	NM_176996	Smo	Mus musculus smoothened homolog (Drosophila) (Smo), mRNA.
10492558	11.3285	9.16277	0.222211	NM_133786	Smc4	Mus musculus structural maintenance of chromosomes 4 (Smc4), mRNA.
10504957	10.6343	8.76947	0.275476	NM_008017	Smc2	Mus musculus structural maintenance of chromosomes 2 (Smc2), mRNA.
10594404	10.0945	7.67045	0.185565	ENSMUST00000034973	Smad3	MAD homolog 3 (Drosophila) (Smad3), mRNA
10540838	9.7664	8.07621	0.309927	ENSMUST00000032454	Slc6a1	solute carrier family 6 (neurotransmitter transporter, GABA), member 1 (Slc6a1), mRNA
10478124	8.38115	6.62219	0.297302	NM_009508	Slc32a1	Mus musculus solute carrier family 32 (GABA vesicular transporter), member 1 (Slc32a1), mRNA.
10543031	9.41559	7.08066	0.198884	NM_015829	Slc25a13	Mus musculus solute carrier family 25 (mitochondrial carrier, adenine nucleotide translocator)
10550332	8.76829	7.02165	0.297302	NM_009201	Slc1a5	Mus musculus solute carrier family 1 (neutral amino acid transporter), member 5 (Slc1a5), mRNA.
10427590	10.5646	7.65329	0.133046	NM_148938	Slc1a3	Mus musculus solute carrier family 1 (glial high affinity glutamate transporter), member 3 (Slc1a3)
10439321	9.75584	7.98247	0.291183	ENSMUST00000023616	Slc15a2	solute carrier family 15 (H+/peptide transporter), member 2 (Slc15a2), mRNA
10455873	10.7476	9.14071	0.329877	NM_009194	Slc12a2	Mus musculus solute carrier family 12, member 2 (Slc12a2), mRNA.
10529299	10.1391	8.48905	0.31864	NM_009193	Slbp	Mus musculus stem-loop binding protein (Slbp), mRNA.
10427606	10.6585	8.83092	0.283221	NM_145468	Skp2	Mus musculus S-phase kinase-associated protein 2 (p45) (Skp2), transcript variant 2, mRNA.
10550593	8.16977	6.51256	0.31864	NM_011383	Six5	Mus musculus sine oculis-related homeobox 5 homolog (Drosophila) (Six5), mRNA.
10398874	9.73129	7.96197	0.293209	ENSMUST00000021728	Siva1	SIVA1, apoptosis-inducing factor (Siva1), mRNA
10386604	9.72058	7.30308	0.188156	ENSMUST00000018744	Shmt1	serine hydroxymethyltransferase 1 (soluble) (Shmt1), mRNA
10576883	10.2242	7.4593	0.147624	NM_011369	Shcbp1	Mus musculus Shc SH2-domain binding protein 1 (Shcbp1), mRNA.
10593878	7.87279	6.2784	0.332171	NM_175483	Sh3px3	Mus musculus SH3 and PX domain containing 3 (Sh3px3), mRNA.
10346365	10.1674	7.86723	0.203063	NM_199007	Sgol2	Mus musculus shugoshin-like 2 (S. pombe) (Sgol2), mRNA.
10451805	9.84336	7.10682	0.150726	ENSMUST00000024736	Sgol1	shugoshin-like 1 (S. pombe) (Sgol1), mRNA
10359713	9.26698	5.84784	0.0934281	NM_145512	Sft2d2	Mus musculus SFT2 domain containing 2 (Sft2d2), mRNA.
10492798	11.1474	8.26489	0.135842	ENSMUST00000029625	Sfrp2	secreted frizzled-related protein 2 (Sfrp2), mRNA
10570957	11.6365	9.50017	0.228458	NM_013834	Sfrp1	Mus musculus secreted frizzled-related protein 1 (Sfrp1), mRNA.
10435415	9.82609	8.0173	0.285191	NM_013661	Sema5b	sema domain, seven thrombospondin repeats , short cytoplasmic domain, (semaphorin) 5B
10423520	10.555	8.54334	0.248273	NM_009154	Sema5a	sema domain, seven thrombospondin repeats , short cytoplasmic domain, (semaphorin) 5A
10389719	9.73555	7.68821	0.241484	ENSMUST00000000287	Scpep1	serine carboxypeptidase 1 (Scpep1), mRNA
10580510	11.1792	7.96184	0.107321	NM_021390	Sall1	Mus musculus sal-like 1 (Drosophila) (Sall1), mRNA.
10363743	8.89899	6.81116	0.234881	NM_001081346	Rtkn2	Mus musculus pleckstrin homology domain containing, family K member 1 (Plekhk1), mRNA.
10394978	11.751	9.71941	0.244855	ENSMUST00000020980	Rrm2	ribonucleotide reductase M2 (Rrm2), mRNA
10555695	12.1743	10.5827	0.332171	NM_009103	Rrm1	Mus musculus ribonucleotide reductase M1 (Rrm1), mRNA.
10585703	8.77889	6.25519	0.174343	NM_133982	Rpp25	Mus musculus ribonuclease P 25 subunit (human) (Rpp25), mRNA.
10508759	10.7768	8.52444	0.208772	NM_011284	Rpa2	Mus musculus replication protein A2 (Rpa2), mRNA.
10415791	9.80546	8.10337	0.307786	NM_026001	Rnaseh2b	Mus musculus ribonuclease H2, subunit B (Rnaseh2b), mRNA.
10495054	8.74878	6.79008	0.257028	ENSMUST00000002303	Rhoc	ras homolog gene family, member C (Rhoc), mRNA
10438690	11.3193	9.51835	0.287175	NM_145480	Rfc4	Mus musculus replication factor C (activator 1) 4 (Rfc4), mRNA.
10522712	9.27231	7.43888	0.281265	ENSMUST00000080359	Rest	RE1-silencing transcription factor (Rest), mRNA
10485645	10.9927	8.18568	0.142595	NM_009037	Rcn1	Mus musculus reticulocalbin 1 (Rcn1), mRNA.
10588037	10.6874	8.44151	0.211686	NM_011254	Rbp1	Mus musculus retinol binding protein 1, cellular (Rbp1), mRNA.
10489127	10.7995	8.30544	0.178006	NM_011249	Rbl1	Mus musculus retinoblastoma-like 1 (p107) (Rbl1), mRNA.
10515257	10.0509	7.55038	0.176777	ENSMUST00000102704	Rad54l	RAD54 like (S. cerevisiae) (Rad54l), mRNA
10474902	10.0698	7.27849	0.144586	NM_011234	Rad51	Mus musculus RAD51 homolog (S. cerevisiae) (Rad51), mRNA.
10546834	9.74821	7.99711	0.297302	NM_021385	Rad18	Mus musculus RAD18 homolog (S. cerevisiae) (Rad18), mRNA.
10432511	11.7965	9.95102	0.277392	NM_012025	Racgap1	Mus musculus Rac GTPase-activating protein 1 (Racgap1), mRNA.
10447708	11.3804	9.16082	0.214641	NM_021881	Qk	Mus musculus quaking (Qk), mRNA.
10439766	10.1207	7.69067	0.185565	ENSMUST00000023335	Pvrl3	poliovirus receptor-related 3 (Pvrl3), transcript variant beta, mRNA
10492448	9.98759	6.33975	0.07966	NM_008987	Ptx3	Mus musculus pentraxin related gene (Ptx3), mRNA.
10385325	10.7436	8.40547	0.19751	ENSMUST00000020685	Pttg1	pituitary tumor-transforming 1 (Pttg1), mRNA
10516789	9.94151	8.21651	0.301452	NM_001083119	Ptpru	Mus musculus protein tyrosine phosphatase, receptor type, U (Ptpru), transcript variant 2, mRNA.
10500666	10.8615	7.65915	0.108067	NM_011197	Ptgfrn	Mus musculus prostaglandin F2 receptor negative regulator (Ptgfrn), mRNA.
10495316	10.2788	8.50371	0.291183	NM_019976	Psrc1	Mus musculus proline/serine-rich coiled-coil 1 (Psrc1), mRNA.
10466410	11.8371	9.09392	0.148651	ENSMUST00000025542	Psat1	phosphoserine aminotransferase 1 (Psat1), mRNA
10359624	8.92268	6.31501	0.164938	NM_175686	Prrx1	Mus musculus paired related homeobox 1 (Prrx1), transcript variant 2, mRNA.
10389606	9.24782	7.37173	0.273573	NM_175563	Prr11	Mus musculus proline rich 11 (Prr11), mRNA.
10607877	9.57812	7.00435	0.167241	NM_026662	Prps2	Mus musculus phosphoribosyl pyrophosphate synthetase 2 (Prps2), mRNA.
10400170	9.34663	7.41518	0.262429	NM_008858	Prkcm	Mus musculus protein kinase C, mu (Prkcm), mRNA.
10557177	9.2915	7.68134	0.327598	NM_008855	Prkcb1	Mus musculus protein kinase C, beta 1 (Prkcb1), mRNA.
10367076	10.8408	9.03294	0.285191	NM_008921	Prim1	Mus musculus DNA primase, p49 subunit (Prim1), mRNA.
10519028	10.2323	7.68876	0.171943	NM_027504	Prdm16	Mus musculus PR domain containing 16 (Prdm16), mRNA.
10554445	11.2763	8.46305	0.142595	NM_145150	Prc1	Mus musculus protein regulator of cytokinesis 1 (Prc1), mRNA.
10396068	8.93088	6.60174	0.198884	NM_001081406	Ppil5	Mus musculus peptidylprolyl isomerase (cyclophilin) like 5 (Ppil5), mRNA.
10506488	11.6555	8.9365	0.151774	NM_080555	Ppap2b	Mus musculus phosphatidic acid phosphatase type 2B (Ppap2b), mRNA.
10435581	8.77977	7.06594	0.303549	NM_029977	Polq	Mus musculus polymerase (DNA directed), theta (Polq), mRNA.
10400649	8.85028	6.32297	0.174343	NM_011133	Pole2	Mus musculus polymerase (DNA directed), epsilon 2 (p59 subunit), mRNA.
10524169	10.0507	7.56442	0.178006	ENSMUST00000007296	Pole	polymerase (DNA directed), epsilon (Pole), mRNA
10562818	9.77644	7.99648	0.291183	NM_011131	Pold1	Mus musculus polymerase (DNA directed), delta 1, catalytic subunit (Pold1), mRNA.
10465282	9.84723	7.97535	0.271684	ENSMUST00000025752	Pola2	polymerase (DNA directed), alpha 2 (Pola2), mRNA
10605674	10.0791	7.76483	0.20166	NM_008892	Pola1	Mus musculus polymerase (DNA directed), alpha 1 (Pola1), mRNA.
10414514	8.79675	6.09287	0.153893	M84563	Pnp	Mouse purine nucleoside phosphorylase (Np-1) (homotrimer) mRNA, complete cds.
10499366	8.72598	7.1472	0.334482	NM_025928	Pmf1	Mus musculus polyamine-modulated factor 1 (Pmf1), mRNA.
10587829	8.86228	6.72852	0.228458	ENSMUST00000070522	Plod2	procollagen lysine, 2-oxoglutarate 5-dioxygenase 2 (Plod2), mRNA
10491805	9.6626	7.42318	0.211686	NM_011495	Plk4	Mus musculus polo-like kinase 4 (Drosophila) (Plk4), mRNA.
10557156	11.4581	8.97464	0.179244	NM_011121	Plk1	Mus musculus polo-like kinase 1 (Drosophila) (Plk1), mRNA.
10498448	9.14789	7.16744	0.25349	NM_183191	Plch1	Mus musculus phospholipase C, eta 1 (Plch1), mRNA.
10361771	11.0231	9.37654	0.320856	BC065150	Plagl1	Mus musculus pleiomorphic adenoma gene-like 1, mRNA (cDNA clone IMAGE:6856210).
10586416	9.0283	7.26451	0.295248	AK028460	Pif1	Mus musculus 0 day neonate skin cDNA, RIKEN full-length enriched library, clone:4631410M14
10367945	8.13807	6.19608	0.260616	NM_001033257	Phactr2	Mus musculus phosphatase and actin regulator 2 (Phactr2), mRNA.
10414417	9.49447	7.7496	0.297302	NM_033602	Peli2	Mus musculus pellino 2 (Peli2), mRNA.
10536294	9.46175	7.72537	0.301452	NM_130877	Peg10	Mus musculus paternally expressed 10 (Peg10), transcript variant 1, mRNA.
10360227	11.944	10.0876	0.275476	NM_011063	Pea15a	Mus musculus phosphoprotein enriched in astrocytes 15A (Pea15a), transcript variant 2, mRNA.
10518147	10.8084	7.29312	0.0871715	NM_010329	Pdpn	Mus musculus podoplanin (Pdpn), mRNA.
10416037	11.273	8.60705	0.157127	ENSMUST00000022612	Pbk	PDZ binding kinase (Pbk), mRNA
10474312	11.7677	8.85362	0.132127	NM_013627	Pax6	Mus musculus paired box gene 6 (Pax6), mRNA.
10366266	9.0186	6.91281	0.231647	NM_054056	Pawr	Mus musculus PRKC, apoptosis, WT1, regulator (Pawr), mRNA.
10356780	9.2551	7.48105	0.291183	ENSMUST00000027493	Pask	PAS domain containing serine/threonine kinase (Pask), mRNA
10556426	10.1033	7.78508	0.200267	NM_020606	Parva	Mus musculus parvin, alpha (Parva), mRNA.
10486255	8.79146	6.21766	0.167241	NM_001042653	Oip5	Mus musculus Opa interacting protein 5 (Oip5), mRNA.
10536401	9.09845	6.41789	0.156041	NM_008751	Nxph1	Mus musculus neurexophilin 1 (Nxph1), mRNA.
10474984	10.5921	8.1324	0.181747	NM_133851	Nusap1	Mus musculus nucleolar and spindle associated protein 1 (Nusap1), transcript variant 1, mRNA.
10359890	11.1835	8.44388	0.149685	NM_023284	Nuf2	Mus musculus NUF2, NDC80 kinetochore complex component, homolog (S. cerevisiae) (Nuf2)
10452404	7.66521	5.93027	0.29937	ENSMUST00000025065	Nudt12	nudix (nucleoside diphosphate linked moiety X)-type motif 12 (Nudt12), mRNA
10352709	9.13365	7.16068	0.255253	ENSMUST00000078259	Nsl1	NSL1, MIND kinetochore complex component, homolog (S. cerevisiae) (Nsl1), mRNA
10397575	8.51989	6.45994	0.239816	NM_172544	Nrxn3	Mus musculus neurexin III (Nrxn3), mRNA.
10469936	10.8163	8.62485	0.219151	NM_025980	Nrarp	Mus musculus Notch-regulated ankyrin repeat protein (Nrarp), mRNA.
10368907	11.2078	7.57117	0.0802141	ENSMUST00000019938	Nr2e1	nuclear receptor subfamily 2, group E, member 1 (Nr2e1), mRNA
10538247	9.0255	7.08785	0.260616	NM_023456	Npy	Mus musculus neuropeptide Y (Npy), mRNA.
10395719	8.51216	6.28524	0.213159	NM_013780	Npas3	Mus musculus neuronal PAS domain protein 3 (Npas3), mRNA.
10449775	9.56838	7.30147	0.20733	NM_008716	Notch3	Mus musculus Notch gene homolog 3 (Drosophila) (Notch3), mRNA.
10494595	10.723	7.24303	0.0896222	NM_010928	Notch2	Mus musculus Notch gene homolog 2 (Drosophila) (Notch2), mRNA.
10481056	11.4148	8.41595	0.125	ENSMUST00000028288	Notch1	Notch gene homolog 1 (Drosophila) (Notch1), mRNA
10430032	8.23418	6.38916	0.279322	NM_183091	Nfkbil2	nuclear factor of kappa light polypeptide gene enhancer in B-cells inhibitor-like 2 (Nfkbil2), mRNA.
10415396	8.98638	7.33168	0.316439	ENSMUST00000024179	Nfatc4	nuclear factor of activated T-cells, cytoplasmic, calcineurin-dependent 4 (Nfatc4), mRNA
10457091	8.40024	6.37466	0.244855	NM_144946	Neto1	Mus musculus neuropilin (NRP) and tolloid (TLL)-like 1 (Neto1), mRNA.
10493114	11.4502	8.10781	0.0987552	NM_016701	Nes	Mus musculus nestin (Nes), mRNA.
10358259	9.29883	7.034	0.20733	NM_021605	Nek7	Mus musculus NIMA (never in mitosis gene a)-related expressed kinase 7 (Nek7), mRNA.
10471844	10.7021	8.66653	0.244855	NM_021606	Nek6	Mus musculus NIMA (never in mitosis gene a)-related expressed kinase 6 (Nek6), mRNA.
10352767	10.5886	7.96911	0.163799	ENSMUST00000027931	Nek2	NIMA (never in mitosis gene a)-related expressed kinase 2 (Nek2), mRNA
10578690	10.1439	7.75282	0.190782	NM_146208	Neil3	Mus musculus nei like 3 (E. coli) (Neil3), mRNA.
10371907	9.62212	7.62634	0.25	ENSMUST00000020163	Nedd1	neural precursor cell expressed, developmentally down-regulated gene 1 (Nedd1), mRNA
10419578	11.0347	9.33338	0.307786	ENSMUST00000004673	Ndrg2	N-myc downstream regulated gene 2 (Ndrg2), mRNA
10433721	10.5116	8.18569	0.200267	BC023267	Nde1	Mus musculus nuclear distribution gene E homolog 1 (A nidulans), mRNA IMAGE:3672565)
10452709	9.62189	7.13448	0.178006	ENSMUST00000024851	Ndc80	NDC80 homolog, kinetochore complex component (S. cerevisiae) (Ndc80), mRNA
10596043	9.36753	7.54437	0.281265	NM_010878	Nck1	Mus musculus non-catalytic region of tyrosine kinase adaptor protein 1 (Nck1), mRNA.
10487340	10.8574	8.13112	0.151774	ENSMUST00000037712	Ncaph	non-SMC condensin I complex, subunit H (Ncaph), mRNA
10399087	10.2233	7.37489	0.138696	NM_133762	Ncapg2	Mus musculus non-SMC condensin II complex, subunit G2 (Ncapg2), mRNA.
10547943	10.8605	9.19634	0.314253	NM_146171	Ncapd2	Mus musculus non-SMC condensin I complex, subunit D2 (Ncapd2), mRNA.
10503431	9.78915	8.21252	0.334482	NM_013752	Nbn	Mus musculus nibrin (Nbn), mRNA.
10478355	9.12717	7.51721	0.327598	NM_008652	Mybl2	Mus musculus myeloblastosis oncogene-like 2 (Mybl2), mRNA.
10424188	9.53847	7.35385	0.220676	NM_134092	Mtbp	Mus musculus Mdm2, transformed 3T3 cell double minute p53 binding protein (Mtbp), mRNA.
10574018	10.0492	8.22232	0.281265	BC059725	Mt3	Mus musculus metallothionein 3, mRNA (cDNA clone MGC:74256 IMAGE:6600430)
10574023	9.46942	6.92254	0.170755	NM_008630	Mt2	Mus musculus metallothionein 2 (Mt2), mRNA.
10574027	10.1507	7.30634	0.139661	NM_013602	Mt1	Mus musculus metallothionein 1 (Mt1), mRNA.
10372807	8.21235	6.63235	0.334482	NM_177092	Msrb3	Mus musculus methionine sulfoxide reductase B3 (Msrb3), mRNA.
10600836	9.92542	7.93367	0.251739	NM_010833	Msn	Mus musculus moesin (Msn), mRNA.
10381898	8.41484	6.54414	0.273573	NM_008626	Mrc2	Mus musculus mannose receptor, C type 2 (Mrc2), mRNA.
10396778	9.91003	7.91447	0.251739	ENSMUST00000082024	Mpp5	membrane protein, palmitoylated 5 (MAGUK p55 subfamily member 5) (Mpp5), mRNA
10462632	9.78516	7.57066	0.214641	NM_183046	Mphosph1	Mus musculus M-phase phosphoprotein 1 (Mphosph1), mRNA.
10586907	8.01147	6.24727	0.295248	NM_008613	Mns1	Mus musculus meiosis-specific nuclear structural protein 1 (Mns1), mRNA.
10571680	8.42619	6.53564	0.269807	NM_027973	Mlf1ip	Mus musculus myeloid leukemia factor 1 interacting protein (Mlf1ip), mRNA.
10431326	9.31879	6.48788	0.140632	NM_133241	Mlc1	Mus musculus megalencephalic leukoencephalopathy with subcortical cysts 1 homolog
10436428	9.06742	6.84231	0.213159	ENSMUST00000114333	Mina	myc induced nuclear antigen (Mina), mRNA
10564713	10.5499	7.56725	0.126745	NM_008594	Mfge8	Mus musculus milk fat globule-EGF factor 8 protein (Mfge8), transcript variant 1, mRNA.
10537062	12.1452	9.81205	0.19751	NM_008590	Mest	Mus musculus mesoderm specific transcript (Mest), mRNA.
10504470	10.1522	7.62866	0.174343	NM_010790	Melk	Mus musculus maternal embryonic leucine zipper kinase (Melk), mRNA.
10384504	9.07996	7.31658	0.293209	ENSMUST00000102878	Meis1	myeloid ecotropic viral integration site 1 (Meis1), mRNA
10455826	10.4634	7.29261	0.111105	NM_001001979	Megf10	Mus musculus multiple EGF-like-domains 10 (Megf10), mRNA.
10476362	9.43573	7.33159	0.233258	NM_025676	Mcm8	Mus musculus minichromosome maintenance deficient 8 (S. cerevisiae) (Mcm8), mRNA.
10357436	11.2416	9.0112	0.213159	NM_008567	Mcm6	Mus musculus minichromosome maintenance deficient 6
10572906	11.1606	8.85914	0.20166	NM_008566	Mcm5	Mus musculus minichromosome maintenance deficient 5, cell division cycle 46
10437945	10.993	8.70073	0.204476	ENSMUST00000023353	Mcm4	minichromosome maintenance deficient 4 homolog (S. cerevisiae) (Mcm4), mRNA
10353420	11.2897	8.00296	0.102238	ENSMUST00000053266	Mcm3	minichromosome maintenance deficient 3 (S. cerevisiae) (Mcm3), mRNA
10546163	11.3552	9.20683	0.225313	NM_008564	Mcm2	Mus musculus minichromosome maintenance deficient 2 mitotin (S. cerevisiae) (Mcm2), mRNA.
10479811	9.7139	7.29652	0.186856	ENSMUST00000027980	Mcm10	minichromosome maintenance deficient 10 (S. cerevisiae) (Mcm10), mRNA
10584674	9.50142	7.24963	0.208772	NM_023061	Mcam	Mus musculus melanoma cell adhesion molecule (Mcam), mRNA.
10604528	8.42076	6.2349	0.219151	NM_134163	Mbnl3	Mus musculus muscleblind-like 3 (Drosophila) (Mbnl3), mRNA.
10480432	9.02873	6.45898	0.168404	ENSMUST00000028119	Mastl	microtubule associated serine/threonine kinase-like (Mastl), mRNA
10412100	8.18001	6.43439	0.297302	NM_011945	Map3k1	Mus musculus mitogen activated protein kinase kinase kinase 1 (Map3k1), mRNA.
10538832	11.2854	8.85082	0.185565	NM_019499	Mad2l1	Mus musculus MAD2 (mitotic arrest deficient, homolog)-like 1 (yeast) (Mad2l1), mRNA.
10595109	10.3603	8.18296	0.220676	NM_172528	Lrrc1	Mus musculus leucine rich repeat containing 1 (Lrrc1), mRNA.
10473880	9.71701	6.98262	0.150726	ENSMUST00000028689	Lrp4	low density lipoprotein receptor-related protein 4 (Lrp4), mRNA
10546510	9.18898	7.39409	0.289172	NM_008377	Lrig1	Mus musculus leucine-rich repeats and immunoglobulin-like domains 1 (Lrig1), mRNA.
10599192	8.03456	6.15508	0.271684	NM_028894	Lonrf3	Mus musculus LON peptidase N-terminal domain and ring finger 3 (Lonrf3), mRNA.
10548699	9.60748	7.87457	0.301452	XR_035025	LOC668063	PREDICTED: Mus musculus similar to ubiquitin-conjugating enzyme E2C (LOC668063), misc RNA.
10480087	9.95506	7.96174	0.25	XR_032162	LOC667247	PREDICTED: Mus musculus similar to karyopherin (importin) alpha 2 (LOC667247), misc RNA.
10414527	10.2963	7.80802	0.179244	XM_992906	LOC667034	PREDICTED: Mus musculus similar to purine nucleoside phosphorylase, transcript variant 2
10512065	9.03821	6.73562	0.20166	XR_032698	LOC621880	PREDICTED: Mus musculus similar to PDZ binding kinase (predicted) (LOC621880), misc RNA.
10490815	7.9756	6.36478	0.327598	XR_031642	LOC545500	PREDICTED: Mus musculus similar to ubiquitin specific protease 1 (LOC545500), misc RNA.
10350838	11.7763	9.62588	0.225313	XM_001472239	LOC433368	PREDICTED: Mus musculus hypothetical LOC433368 (LOC433368), mRNA.
10463402	9.25856	7.22358	0.243164	XR_034011	LOC383450	PREDICTED: Mus musculus similar to 3-phosphoglycerate dehydrogenase
10437687	10.1424	8.03721	0.233258	ENSMUST00000023143	Litaf	LPS-induced TN factor (Litaf), mRNA
10550102	11.0608	8.88961	0.222211	NM_001083188	Lig1	Mus musculus ligase I, DNA, ATP-dependent (Lig1), transcript variant 1, mRNA.
10527012	9.23349	6.41229	0.14161	NM_008494	Lfng	Mus musculus LFNG O-fucosylpeptide 3-beta-N-acetylglucosaminyltransferase (Lfng), mRNA.
10360745	11.5896	9.57491	0.246558	NM_133815	Lbr	Mus musculus lamin B receptor (Lbr), mRNA.
10588942	9.02601	7.05351	0.255253	NM_008483	Lamb2	Mus musculus laminin, beta 2 (Lamb2), mRNA.
10497503	12.4276	10.5725	0.277392	NM_010655	Kpna2	Mus musculus karyopherin (importin) alpha 2 (Kpna2), mRNA.
10525591	9.70022	7.23721	0.181747	NM_001042421	Kntc1	Mus musculus kinetochore associated 1 (Kntc1), mRNA.
10601011	10.2256	7.60381	0.161544	ENSMUST00000048962	Kif4	kinesin family member 4 (Kif4), mRNA
10515431	11.0595	8.61442	0.183011	NM_134471	Kif2c	Mus musculus kinesin family member 2C (Kif2c), mRNA.
10512236	8.19117	6.38298	0.285191	NM_024241	Kif24	Mus musculus kinesin family member 24 (Kif24), mRNA.
10594251	10.9914	8.4927	0.176777	NM_024245	Kif23	Mus musculus kinesin family member 23 (Kif23), mRNA.
10568150	10.3518	7.98226	0.193446	NM_145588	Kif22	Mus musculus kinesin family member 22 (Kif22), mRNA.
10454709	10.6177	8.30638	0.20166	NM_009004	Kif20a	Mus musculus kinesin family member 20A (Kif20a), mRNA.
10474381	9.98975	7.47432	0.175556	NM_139303	Kif18a	Mus musculus kinesin family member 18A (Kif18a), mRNA.
10590494	10.8039	8.13425	0.157127	NM_010620	Kif15	Mus musculus kinesin family member 15 (Kif15), mRNA.
10350297	9.1632	7.11258	0.241484	NM_001081258	Kif14	Mus musculus kinesin family member 14 (Kif14), mRNA.
10462796	11.0119	8.34698	0.157127	NM_010615	Kif11	Mus musculus kinesin family member 11 (Kif11), mRNA.
10351781	8.29077	6.54597	0.297302	NM_001039484	Kcnj10	Mus musculus potassium inwardly-rectifying channel, subfamily J, member 10 (Kcnj10), mRNA.
10570516	9.83641	7.36044	0.179244	BC049667	Kbtbd11	Mus musculus, clone IMAGE:6534721, mRNA.
10514466	11.3914	9.18936	0.217638	NM_010591	Jun	Mus musculus Jun oncogene (Jun), mRNA.
10353309	9.15532	7.09195	0.239816	AK081751	Jph1	Mus musculus 16 days embryo head cDNA, RIKEN full-length library, clone:C130073O12
10353311	9.44481	7.6455	0.287175	NM_020604	Jph1	Mus musculus junctophilin 1 (Jph1), mRNA.
10436666	10.1104	7.32456	0.144586	NM_023844	Jam2	Mus musculus junction adhesion molecule 2 (Jam2), mRNA.
10403229	10.3658	7.09455	0.103665	NM_177290	Itgb8	Mus musculus integrin beta 8 (Itgb8), mRNA.
10473281	9.65433	7.51582	0.228458	NM_008402	Itgav	Mus musculus integrin alpha V (Itgav), mRNA.
10493137	9.58571	7.61286	0.255253	NM_001033484	Iqgap3	Mus musculus IQ motif containing GTPase activating protein 3 (Iqgap3), mRNA.
10411235	9.6077	7.41667	0.219151	NM_027711	Iqgap2	Mus musculus IQ motif containing GTPase activating protein 2 (Iqgap2), mRNA.
10465861	10.4774	8.48461	0.251739	NM_016692	Incenp	Mus musculus inner centromere protein (Incenp), mRNA.
10407173	9.14906	7.56475	0.334482	NM_010560	Il6st	Mus musculus interleukin 6 signal transducer (Il6st), mRNA.
10355500	9.82419	6.95949	0.136787	NM_010518	Igfbp5	Mus musculus insulin-like growth factor binding protein 5 (Igfbp5), mRNA.
10404975	12.9195	10.0678	0.138696	NM_031166	Id4	Mus musculus inhibitor of DNA binding 4 (Id4), mRNA.
10384322	9.70779	7.82414	0.271684	NM_008316	Hus1	Mus musculus Hus1 homolog (S. pombe) (Hus1), mRNA.
10551966	10.2728	7.91456	0.194791	NM_001012401	Hspb6	Mus musculus heat shock protein, alpha-crystallin-related, B6 (Hspb6), mRNA.
10448803	11.3142	9.71326	0.329877	NM_198937	Hn1l	Mus musculus hematological and neurological expressed 1-like (Hn1l), mRNA.
10385248	9.46006	6.77192	0.154963	AK020144	Hmmr	Mus musculus 12 days embryo clone:6720466F14 (RHAMM), full insert sequence.
10372796	8.79172	6.50309	0.204476	NM_010441	Hmga2	Mus musculus high mobility group AT-hook 2 (Hmga2), mRNA.
10408200	11.7352	9.90681	0.281265	NM_175655	Hist1h4f	Mus musculus histone cluster 1, H4f (Hist1h4f), mRNA.
10404061	10.4949	8.34976	0.225313	NM_175664	Hist1h2bb	Mus musculus histone cluster 1, H2bb (Hist1h2bb), mRNA.
10408077	11.7821	9.97007	0.283221	NM_178183	Hist1h2ak	Mus musculus histone cluster 1, H2ak (Hist1h2ak), mRNA.
10404063	10.6141	7.94422	0.157127	NM_175660	Hist1h2ab	Mus musculus histone cluster 1, H2ab (Hist1h2ab), mRNA.
10404069	12.3338	10.5102	0.281265	ENSMUST00000055770	Hist1h1a	histone cluster 1, H1a (Hist1h1a), mRNA
10557519	9.6314	7.99373	0.320856	NM_172746	Hirip3	Mus musculus HIRA interacting protein 3 (Hirip3), mRNA.
10510950	10.7842	8.30189	0.179244	NM_010419	Hes5	Mus musculus hairy and enhancer of split 5 (Drosophila) (Hes5), mRNA.
10434925	11.577	7.0106	0.042101	NM_008235	Hes1	Mus musculus hairy and enhancer of split 1 (Drosophila) (Hes1), mRNA.
10462973	10.8527	8.13181	0.151774	NM_008234	Hells	Mus musculus helicase, lymphoid specific (Hells), mRNA.
10566254	11.773	7.14883	0.0406669	NM_008220	Hbb-b1	Mus musculus hemoglobin, beta adult major chain (Hbb-b1), mRNA.
10375058	12.0731	8.01783	0.059954	NM_001083955	Hba-a2	Mus musculus hemoglobin alpha, adult chain 2 (Hba-a2), mRNA.
10375051	12.1787	8.1215	0.059954	NM_008218	Hba-a1	Mus musculus hemoglobin alpha, adult chain 1 (Hba-a1), mRNA.
10472782	11.3513	9.05221	0.203063	NM_026115	Hat1	Mus musculus histone aminotransferase 1 (Hat1), mRNA.
10391084	9.28976	7.38443	0.266093	NM_010404	Hap1	Mus musculus huntingtin-associated protein 1 (Hap1), mRNA.
10502205	10.8069	8.59508	0.214641	NM_008212	Hadh	Mus musculus hydroxyacyl-Coenzyme A dehydrogenase (Hadh), mRNA.
10450075	8.39259	6.79016	0.329877	NM_001001892	H2-K1	Mus musculus histocompatibility 2, K1, K region (H2-K1), transcript variant 1, mRNA.
10497441	8.35458	6.4153	0.260616	NM_013755	Gyg	Mus musculus glycogenin (Gyg), mRNA.
10426016	9.49064	7.68177	0.285191	NM_013882	Gtse1	Mus musculus G two S phase expressed protein 1 (Gtse1), mRNA.
10587315	11.2982	9.17163	0.230047	ENSMUST00000034903	Gsta4	glutathione S-transferase, alpha 4 (Gsta4), mRNA
10388234	7.56038	5.95948	0.329877	NM_010353	Gsg2	Mus musculus germ cell-specific gene 2 (Gsg2), mRNA.
10384398	11.7177	9.65303	0.238159	ENSMUST00000093321	Grb10	growth factor receptor bound protein 10 (Grb10), mRNA
10501402	10.1813	8.3383	0.277392	NM_029522	Gpsm2	Mus musculus G-protein signalling modulator 2 (AGS3-like, C. elegans) (Gpsm2), mRNA.
10416974	9.44511	7.76178	0.312083	NM_001079844	Gpc6	Mus musculus glypican 6 (Gpc6), transcript variant 1, mRNA.
10461856	7.72361	6.07203	0.31864	ENSMUST00000025602	Gna14	guanine nucleotide binding protein, alpha 14 (Gna14), mRNA
10408321	8.35582	5.94143	0.186856	NM_020567	Gmnn	Mus musculus geminin (Gmnn), mRNA.
10403727	10.7892	7.7342	0.119908	NM_008130	Gli3	Mus musculus GLI-Kruppel family member GLI3 (Gli3), mRNA.
10466976	10.4709	8.25332	0.216134	NM_138595	Gldc	Mus musculus glycine decarboxylase (Gldc), mRNA.
10363173	10.6788	7.82466	0.138696	NM_010288	Gja1	Mus musculus gap junction membrane channel protein alpha 1 (Gja1), mRNA.
10574378	9.0121	7.03601	0.255253	NM_030198	Gins3	Mus musculus GINS complex subunit 3 (Psf3 homolog) (Gins3), mRNA.
10582190	9.50682	7.90905	0.329877	NM_178856	Gins2	Mus musculus GINS complex subunit 2 (Psf2 homolog) (Gins2), mRNA.
10476989	10.0738	7.79083	0.205898	BC027537	Gins1	Mus musculus GINS complex subunit 1 (Psf1 homolog), mRNA IMAGE:3466154
10399391	9.87113	7.68854	0.219151	ENSMUST00000052581	Gen1	RIKEN cDNA 5830483C08 gene (5830483C08Rik), mRNA
10472350	9.33427	6.82152	0.175556	NM_145523	Gca	Mus musculus grancalcin (Gca), mRNA.
10436500	8.89639	6.99499	0.267943	NM_028803	Gbe1	Mus musculus glucan (1,4-alpha-), branching enzyme 1 (Gbe1), mRNA.
10487011	8.0148	6.01491	0.25	NM_025961	Gatm	Mus musculus glycine amidinotransferase (L-arginine:glycine amidinotransferase) (Gatm), mRNA.
10371770	10.0281	7.87362	0.223756	NM_001033331	Gas2l3	Mus musculus growth arrest-specific 2 like 3 (Gas2l3), transcript variant 1, mRNA.
10409833	11.4085	8.00467	0.0940779	NM_008086	Gas1	Mus musculus growth arrest specific 1 (Gas1), mRNA.
10469672	9.24479	6.14508	0.116629	NM_008078	Gad2	Mus musculus glutamic acid decarboxylase 2 (Gad2), mRNA.
10472707	8.28644	6.64176	0.320856	NM_008077	Gad1	Mus musculus glutamic acid decarboxylase 1 (Gad1), mRNA.
10453738	11.6342	8.40314	0.106579	ENSMUST00000041080	Fzd8	frizzled homolog 8 (Drosophila) (Fzd8), mRNA
10492640	9.93977	7.9656	0.25349	NM_178673	Fstl5	Mus musculus follistatin-like 5 (Fstl5), mRNA.
10523376	8.76336	7.18751	0.334482	NM_175473	Fras1	Mus musculus Fraser syndrome 1 homolog (human) (Fras1), mRNA.
10542079	10.0037	7.81208	0.219151	NM_008021	Foxm1	Mus musculus forkhead box M1 (Foxm1), mRNA.
10560481	8.37528	6.74448	0.323088	NM_008036	Fosb	Mus musculus FBJ osteosarcoma oncogene B (Fosb), mRNA.
10397346	8.95676	6.81365	0.22688	NM_010234	Fos	Mus musculus FBJ osteosarcoma oncogene (Fos), mRNA.
10355403	10.2503	8.25304	0.251739	NM_010233	Fn1	Mus musculus fibronectin 1 (Fn1), mRNA.
10412562	10.4108	8.39791	0.246558	NM_134080	Flnb	Mus musculus filamin, beta (Flnb), mRNA.
10538547	9.5311	7.65253	0.271684	NM_012056	Fkbp9	Mus musculus FK506 binding protein 9 (Fkbp9), mRNA.
10544885	8.3764	6.7321	0.31864	NM_153573	Fkbp14	Mus musculus FK506 binding protein 14 (Fkbp14), mRNA.
10384373	10.8337	7.78423	0.120742	NM_021891	Fignl1	Mus musculus fidgetin-like 1 (Fignl1), mRNA.
10521111	11.2521	8.62891	0.162668	NM_008010	Fgfr3	Mus musculus fibroblast growth factor receptor 3 (Fgfr3), mRNA.
10568436	10.444	8.04273	0.189465	NM_010207	Fgfr2	Mus musculus fibroblast growth factor receptor 2 (Fgfr2), transcript variant 1, mRNA.
10467211	9.82996	7.73262	0.233258	NM_028263	Fgfbp3	Mus musculus fibroblast growth factor binding protein 3 (Fgfbp3), mRNA.
10559373	9.56578	6.67913	0.134904	NM_008003	Fgf15	Mus musculus fibroblast growth factor 15 (Fgf15), mRNA.
10361375	11.2033	8.72619	0.180491	NM_025995	Fbxo5	Mus musculus F-box protein 5 (Fbxo5), mRNA.
10571530	9.97017	7.15196	0.14161	NM_001081286	Fat1	Mus musculus FAT tumor suppressor homolog 1 (Fat1), mRNA.
10374746	9.24747	7.34308	0.266093	NM_025923	Fancl	Mus musculus Fanconi anemia, complementation group L (Fancl), mRNA.
10554281	8.86654	6.38001	0.179244	NM_145946	Fanci	Mus musculus Fanconi anemia, complementation group I (Fanci), mRNA.
10540738	8.95536	6.70961	0.210224	NM_001033244	Fancd2	Mus musculus Fanconi anemia, complementation group D2 (Fancd2), mRNA.
10582501	9.05653	7.44518	0.327598	ENSMUST00000035495	Fanca	Fanconi anemia, complementation group A (Fanca), mRNA
10363224	12.7903	9.83533	0.128514	NM_021272	Fabp7	Mus musculus fatty acid binding protein 7, brain (Fabp7), mRNA.
10368243	8.11581	6.37307	0.29937	NM_010167	Eya4	Mus musculus eyes absent 4 homolog (Drosophila) (Eya4), mRNA.
10352048	9.80096	7.07426	0.151774	NM_012012	Exo1	Mus musculus exonuclease 1 (Exo1), mRNA.
10395457	9.24535	6.94202	0.203063	NM_007960	Etv1	Mus musculus ets variant gene 1 (Etv1), mRNA.
10469581	9.92364	7.06991	0.138696	AB125594	Etl4	Mus musculus Skt-a mRNA for Sickle tail-a, complete cds.
10427166	9.35746	7.35864	0.25	ENSMUST00000064924	Espl1	extra spindle poles-like 1 (S. cerevisiae) (Espl1), mRNA
10420877	9.22044	6.64426	0.167241	ENSMUST00000022613	Esco2	establishment of cohesion 1 homolog 2 (S. cerevisiae) (Esco2), mRNA
10561004	8.8084	7.11651	0.309927	NM_010155	Erf	Mus musculus Ets2 repressor factor (Erf), mRNA.
10606071	8.39358	6.18652	0.216134	NM_146235	Ercc6l	excision repair cross-complementing rodent repair deficiency complementation group 6 - like
10355278	8.82537	6.14663	0.156041	NM_010154	Erbb4	v-erb-a erythroblastic leukemia viral oncogene homolog 4 (avian) (Erbb4), mRNA.
10380896	8.35439	6.68843	0.316439	NM_001003817	Erbb2	v-erb-b2 erythroblastic leukemia viral oncogene homolog 2, neuro/glioblastoma derived oncogene
10526566	9.14759	7.15669	0.251739	ENSMUST00000061244	Ephb4	Eph receptor B4 (Ephb4), mRNA
10407955	9.87648	8.16262	0.303549	ENSMUST00000002885	Epdr1	ependymin related protein 1 (zebrafish) (Epdr1), mRNA
10464391	9.86312	8.27168	0.332171	NM_010132	Emx2	Mus musculus empty spiracles homolog 2 (Drosophila) (Emx2), mRNA.
10390050	9.45935	7.39802	0.238159	NM_177752	Eme1	Mus musculus essential meiotic endonuclease 1 homolog 1 (S. pombe) (Eme1), mRNA.
10608001	9.26702	7.48252	0.291183	NM_012011	Eif2s3y	Mus musculus eukaryotic translation initiation factor 2, subunit 3, structural gene Y-linked (Eif2s3y
10400304	7.74077	6.04871	0.307786	ENSMUST00000039516	Egln3	EGL nine homolog 3 (C. elegans) (Egln3), mRNA
10445875	9.68752	7.93799	0.297302	NR_002700	EG654432	Mus musculus predicted gene, EG654432 (EG654432) on chromosome 17.
10492426	7.7946	5.98689	0.285191	XR_001597	EG433604	PREDICTED: Mus musculus predicted gene, EG433604 (EG433604), misc RNA.
10416655	8.60967	6.87148	0.29937	ENSMUST00000100359	EG432879	predicted gene, EG432879 (EG432879), mRNA
10406934	9.12534	6.97876	0.225313	XM_484312	EG432800	PREDICTED: Mus musculus predicted gene, EG432800 (EG432800), mRNA.
10518069	11.0442	8.93802	0.233258	NM_025994	Efhd2	Mus musculus EF hand domain containing 2 (Efhd2), mRNA.
10422164	10.7901	6.41305	0.0483614	NM_007904	Ednrb	Mus musculus endothelin receptor type B (Ednrb), mRNA.
10513256	10.7838	7.68449	0.116629	ENSMUST00000107575	Edg2	endothelial differentiation, lysophosphatidic acid G-protein-coupled receptor, 2 (Edg2), mRNA
10497520	11.4266	8.61469	0.142595	NM_007900	Ect2	Mus musculus ect2 oncogene (Ect2), mRNA.
10563780	9.7866	6.97093	0.14161	AY957576	E2f8	Mus musculus E2F family member E2F8 mRNA, complete cds.
10490894	9.56721	7.95673	0.327598	NM_007892	E2f5	Mus musculus E2F transcription factor 5 (E2f5), mRNA.
10503315	9.1105	7.19558	0.266093	NM_001039556	E130016E03Rik	Mus musculus RIKEN cDNA E130016E03 gene (E130016E03Rik), mRNA.
10548735	10.2038	7.57223	0.160428	NM_130447	Dusp16	Mus musculus dual specificity phosphatase 16 (Dusp16), transcript variant A1, mRNA.
10352448	9.48731	7.13751	0.196146	NM_022019	Dusp10	Mus musculus dual specificity phosphatase 10 (Dusp10), mRNA.
10466304	9.33929	7.76466	0.334482	NM_172442	Dtx4	Mus musculus deltex 4 homolog (Drosophila) (Dtx4), mRNA.
10361110	10.5579	7.4727	0.118257	NM_029766	Dtl	Mus musculus denticleless homolog (Drosophila) (Dtl), mRNA.
10489078	9.97903	7.56446	0.188156	ENSMUST00000103129	Dsn1	DSN1, MIND kinetochore complex component, homolog (S. cerevisiae) (Dsn1), mRNA
10558345	9.50218	6.99694	0.176777	NM_001033420	Dock1	Mus musculus dedicator of cyto-kinesis 1 (Dock1), mRNA.
10505911	8.78241	5.83502	0.129408	NM_175647	Dmrta1	Mus musculus doublesex and mab-3 related transcription factor like family A1 (Dmrta1), mRNA.
10543058	10.5443	6.7369	0.0717936	NM_010056	Dlx5	Mus musculus distal-less homeobox 5 (Dlx5), transcript variant 1, mRNA.
10483626	7.72899	6.09908	0.323088	NM_010054	Dlx2	Mus musculus distal-less homeobox 2 (Dlx2), mRNA.
10483624	9.8303	6.19102	0.0802141	NR_002854	Dlx1as	Mus musculus distal-less homeobox 1, antisense (Dlx1as) on chromosome 2.
10472809	11.0852	6.72697	0.0486978	NM_010053	Dlx1	Mus musculus distal-less homeobox 1 (Dlx1), mRNA.
10419323	10.6387	8.06758	0.168404	ENSMUST00000043296	Dlg7	discs, large homolog 7 (Drosophila) (Dlg7), mRNA
10421877	9.0164	6.71469	0.20166	NM_019670	Diap3	Mus musculus diaphanous homolog 3 (Drosophila) (Diap3), mRNA.
10406581	9.61638	7.16599	0.183011	L26316	Dhfr	Mus musculus dihydrofolate reductase (dhfr) mRNA, complete cds.
10395428	8.26699	6.36107	0.266093	NM_178681	Dgkb	Mus musculus diacylglycerol kinase, beta (Dgkb), mRNA.
10407081	9.91674	7.853	0.239816	NM_178683	Depdc1b	Mus musculus DEP domain containing 1B (Depdc1b), mRNA.
10563883	9.11814	6.21777	0.133972	NM_029523	Depdc1a	Mus musculus DEP domain containing 1a (Depdc1a), mRNA.
10608138	9.56636	7.46462	0.233258	NM_012008	Ddx3y	Mus musculus DEAD (Asp-Glu-Ala-Asp) box polypeptide 3, Y-linked (Ddx3y), mRNA.
10446441	9.18829	7.26494	0.262429	NM_001003919	Ddx11	Mus musculus DEAD/H (Asp-Glu-Ala-Asp/His) box polypeptide 11
10496727	11.7614	8.74645	0.124137	ENSMUST00000029845	Ddah1	dimethylarginine dimethylaminohydrolase 1 (Ddah1), mRNA.
10357242	11.2635	9.03417	0.213159	ENSMUST00000094616	Dbi	diazepam binding inhibitor (Dbi), transcript variant 1, mRNA
10528077	10.1354	8.39205	0.29937	NM_013726	Dbf4	Mus musculus DBF4 homolog (S. cerevisiae) (Dbf4), mRNA.
10421950	10.3618	8.58087	0.291183	NM_007826	Dach1	Mus musculus dachshund 1 (Drosophila) (Dach1), transcript variant 1, mRNA.
10474825	10.7035	8.1819	0.174343	NM_026412	D2Ertd750e	Mus musculus DNA segment, Chr 2, ERATO Doi 750, expressed (D2Ertd750e), mRNA.
10502655	10.5391	6.65147	0.0674518	NM_010516	Cyr61	Mus musculus cysteine rich protein 61 (Cyr61), mRNA.
10445308	9.90021	7.70857	0.217638	NM_018887	Cyp39a1	Mus musculus cytochrome P450, family 39, subfamily a, polypeptide 1 (Cyp39a1), mRNA.
10454786	11.2513	9.48959	0.295248	NM_009818	Ctnna1	Mus musculus catenin (cadherin associated protein), alpha 1 (Ctnna1), mRNA.
10503023	8.64303	7.04673	0.329877	NM_145953	Cth	Mus musculus cystathionase (cystathionine gamma-lyase) (Cth), mRNA.
10350136	8.96712	7.18569	0.291183	NM_007791	Csrp1	Mus musculus cysteine and glycine-rich protein 1 (Csrp1), mRNA.
10538338	9.38785	7.12064	0.208772	NM_172728	Creb5	Mus musculus cAMP responsive element binding protein 5 (Creb5), mRNA.
10460157	9.52485	6.94632	0.167241	ENSMUST00000025835	Cpt1a	carnitine palmitoyltransferase 1a, liver (Cpt1a), mRNA
10512279	10.4299	8.67676	0.297302	ENSMUST00000102962	Cntfr	ciliary neurotrophic factor receptor (Cntfr), mRNA
10417167	7.88838	6.28614	0.329877	ENSMUST00000026625	Clybl	citrate lyase beta like (Clybl), mRNA
10508151	9.28975	7.07926	0.216134	ENSMUST00000048391	Clspn	claspin homolog (Xenopus laevis) (Clspn), mRNA
10527965	8.979	6.93321	0.241484	NM_022890	Cldn12	Mus musculus claudin 12 (Cldn12), mRNA.
10405185	10.155	7.46781	0.154963	NM_025415	Cks2	Mus musculus CDC28 protein kinase regulatory subunit 2 (Cks2), mRNA.
10424779	9.96778	7.39863	0.168404	ENSMUST00000075853	Cks2	CDC28 protein kinase regulatory subunit 2 (Cks2), mRNA
10499639	11.3647	9.43411	0.262429	NM_016904	Cks1b	Mus musculus CDC28 protein kinase 1b (Cks1b), mRNA.
10487577	9.90994	7.89967	0.248273	NM_181589	Ckap2l	Mus musculus cytoskeleton associated protein 2-like (Ckap2l), mRNA.
10577508	10.0912	7.58365	0.175556	ENSMUST00000046916	Ckap2	cytoskeleton associated protein 2 (Ckap2), mRNA
10524790	9.19713	7.41052	0.291183	NM_007708	Cit	Mus musculus citron (Cit), mRNA.
10448975	9.25808	7.4358	0.283221	NM_145409	Chtf18	Mus musculus CTF18, chromosome transmission fidelity factor 18 homolog
10524266	9.4423	6.85747	0.167241	NM_016681	Chek2	Mus musculus CHK2 checkpoint homolog (S. pombe) (Chek2), mRNA.
10592201	10.9155	7.6359	0.102949	NM_007691	Chek1	Mus musculus checkpoint kinase 1 homolog (S. pombe) (Chek1), mRNA.
10500445	8.9867	6.72254	0.208772	NM_026539	Chd1l	Mus musculus chromodomain helicase DNA binding protein 1-like (Chd1l), mRNA.
10437040	10.2703	8.53429	0.301452	NM_028083	Chaf1b	Mus musculus chromatin assembly factor 1, subunit B (p60) (Chaf1b), mRNA.
10446027	9.57844	7.881	0.309927	NM_013733	Chaf1a	Mus musculus chromatin assembly factor 1, subunit A (p150) (Chaf1a), mRNA.
10462866	10.1947	7.51174	0.156041	NM_028760	Cep55	Mus musculus centrosomal protein 55 (Cep55), mRNA.
10450957	9.49042	7.43345	0.239816	NM_031863	Cenpq	Mus musculus centromere protein Q (Cenpq), mRNA.
10409190	8.41714	6.16043	0.210224	NM_025495	Cenpp	Mus musculus centromere protein P (Cenpp), mRNA.
10575733	10.181	7.3955	0.144586	NM_028131	Cenpn	Mus musculus centromere protein N (Cenpn), mRNA.
10430825	9.90745	7.71614	0.219151	NM_025639	Cenpm	Mus musculus centromere protein M (Cenpm), transcript variant 1, mRNA.
10351047	8.95316	7.03903	0.266093	NM_027429	Cenpl	Mus musculus centromere protein L (Cenpl), mRNA.
10406968	9.17822	6.62663	0.170755	NM_021790	Cenpk	Mus musculus centromere protein K (Cenpk), transcript variant 1, mRNA.
10601705	9.36842	6.60233	0.146604	NM_145924	Cenpi	Mus musculus centromere protein I (Cenpi), mRNA.
10411728	10.1091	7.39483	0.151774	NM_021886	Cenph	Mus musculus centromere protein H (Cenph), mRNA.
10360985	10.3367	7.6407	0.154963	NM_001081363	Cenpf	Mus musculus centromere protein F (Cenpf), mRNA.
10496204	10.0798	7.6355	0.183011	NM_173762	Cenpe	Mus musculus centromere protein E (Cenpe), mRNA.
10520521	11.0108	8.80117	0.216134	NM_007681	Cenpa	Mus musculus centromere protein A (Cenpa), mRNA.
10576140	10.1703	7.54718	0.161544	NM_026014	Cdt1	Mus musculus chromatin licensing and DNA replication factor 1 (Cdt1), mRNA.
10584208	11.7864	9.66537	0.230047	ENSMUST00000042842	Cdon	cell adhesion molecule-related/down-regulated by oncogenes (Cdon), mRNA
10414315	8.31374	6.47454	0.279322	BC049694	Cdkn3	Mus musculus cyclin-dependent kinase inhibitor 3, mRNA IMAGE:6705916)
10515090	9.61125	7.26317	0.196146	NM_007671	Cdkn2c	Mus musculus cyclin-dependent kinase inhibitor 2C (p18, inhibits CDK4) (Cdkn2c), mRNA.
10519324	10.3701	8.3053	0.239816	NM_009873	Cdk6	Mus musculus cyclin-dependent kinase 6 (Cdk6), mRNA.
10373530	10.8156	8.23576	0.167241	NM_183417	Cdk2	Mus musculus cyclin-dependent kinase 2 (Cdk2), transcript variant 1, mRNA.
10516246	10.6693	8.25463	0.188156	NM_026560	Cdca8	Mus musculus cell division cycle associated 8 (Cdca8), mRNA.
10399178	10.0831	6.7311	0.0973956	NM_146040	Cdca7l	Mus musculus cell division cycle associated 7 like (Cdca7l), mRNA.
10472916	11.7431	9.06177	0.156041	NM_025866	Cdca7	Mus musculus cell division cycle associated 7 (Cdca7), mRNA.
10460738	10.5312	7.80732	0.150726	NM_026410	Cdca5	Mus musculus cell division cycle associated 5 (Cdca5), mRNA.
10541729	10.2833	8.16223	0.230047	NM_013538	Cdca3	Mus musculus cell division cycle associated 3 (Cdca3), mRNA.
10421029	10.5579	8.18975	0.193446	NM_001110162	Cdca2	Mus musculus cell division cycle associated 2 (Cdca2), transcript variant 1, mRNA.
10381072	9.75872	7.06345	0.153893	NM_011799	Cdc6	Mus musculus cell division cycle 6 homolog (S. cerevisiae) (Cdc6), transcript variant 1, mRNA.
10438378	10.2412	8.18703	0.241484	ENSMUST00000000028	Cdc45l	cell division cycle 45 homolog (S. cerevisiae)-like (Cdc45l), mRNA
10369815	11.2637	9.01817	0.211686	NM_007659	Cdc2a	Mus musculus cell division cycle 2 homolog A (S. pombe) (Cdc2a), mRNA.
10458195	10.2837	7.71315	0.168404	NM_009860	Cdc25c	Mus musculus cell division cycle 25 homolog C (S. pombe) (Cdc25c), mRNA.
10515744	10.3543	8.42399	0.262429	ENSMUST00000006565	Cdc20	cell division cycle 20 homolog (S. cerevisiae) (Cdc20), mRNA
10501629	9.31386	7.50712	0.285191	NM_001080818	Cdc14a	Mus musculus CDC14 cell division cycle 14 homolog A (S. cerevisiae) (Cdc14a), mRNA.
10448506	10.6911	8.36486	0.198884	NM_007634	Ccnf	Mus musculus cyclin F (Ccnf), mRNA.
10503264	8.83605	6.71628	0.230047	NM_009830	Ccne2	Mus musculus cyclin E2 (Ccne2), transcript variant 2, mRNA.
10562563	9.63537	7.74484	0.269807	NM_007633	Ccne1	Mus musculus cyclin E1 (Ccne1), mRNA.
10569646	10.6915	7.76401	0.131215	NM_007631	Ccnd1	Mus musculus cyclin D1 (Ccnd1), mRNA.
10594774	11.3605	9.26048	0.233258	NM_007630	Ccnb2	Mus musculus cyclin B2 (Ccnb2), mRNA.
10411739	12.1277	9.60514	0.174343	NM_172301	Ccnb1	Mus musculus cyclin B1 (Ccnb1), mRNA.
10562637	12.4056	9.95979	0.184284	BC085238	Ccnb1	Mus musculus cyclin B1, mRNA (cDNA clone MGC:103020 IMAGE:6337228), complete cds.
10497831	11.689	9.43524	0.210224	ENSMUST00000029270	Ccna2	cyclin A2 (Ccna2), mRNA
10523923	7.61567	5.95531	0.316439	NM_028481	Ccdc18	Mus musculus coiled-coil domain containing 18 (Ccdc18), mRNA.
10474875	10.696	8.24062	0.183011	NM_029617	Casc5	Mus musculus cancer susceptibility candidate 5 (Casc5), mRNA.
10500283	9.17747	7.36728	0.285191	NM_011797	Car14	Mus musculus carbonic anhydrase 14 (Car14), mRNA.
10495896	7.97421	5.9664	0.248273	NM_001025439	Camk2d	Mus musculus calcium/calmodulin-dependent protein kinase II, delta (Camk2d)
10400589	10.3054	7.43397	0.136787	BC021832	C79407	Mus musculus expressed sequence C79407, mRNA (cDNA clone IMAGE:4010593), complete cds.
10436106	10.5798	8.38159	0.219151	NM_172616	C330027C09Rik	Mus musculus RIKEN cDNA C330027C09 gene (C330027C09Rik), mRNA.
10474769	11.3689	8.66594	0.153893	NM_009773	Bub1b	Mus musculus budding uninhibited by benzimidazoles 1 homolog, beta (Bub1b), mRNA.
10487480	11.1859	8.28385	0.133972	NM_009772	Bub1	Mus musculus budding uninhibited by benzimidazoles 1 homolog (S. cerevisiae) (Bub1), mRNA.
10440419	9.71	7.99147	0.303549	NM_009770	Btg3	Mus musculus B-cell translocation gene 3 (Btg3), mRNA.
10527801	8.75951	7.07685	0.309927	NM_001081001	Brca2	Mus musculus breast cancer 2 (Brca2), transcript variant 1, mRNA.
10391461	9.4761	7.39813	0.238159	NM_009764	Brca1	Mus musculus breast cancer 1 (Brca1), mRNA.
10537179	9.57485	7.9814	0.329877	NM_007563	Bpgm	Mus musculus 2,3-bisphosphoglycerate mutase (Bpgm), mRNA.
10583870	9.19836	6.94123	0.208772	NM_028472	Bmper	Mus musculus BMP-binding endothelial regulator (Bmper), mRNA.
10564978	9.86471	8.23857	0.325335	NM_007550	Blm	Mus musculus Bloom syndrome homolog (human) (Blm), transcript variant 1, mRNA.
10382998	9.88534	7.54304	0.19751	NM_009689	Birc5	Mus musculus baculoviral IAP repeat-containing 5 (Birc5), transcript variant 1, mRNA.
10359648	9.60138	7.8545	0.297302	NM_201364	BC055324	Mus musculus cDNA sequence BC055324 (BC055324), mRNA.
10561104	8.685	6.35292	0.198884	NM_009465	Axl	Mus musculus AXL receptor tyrosine kinase (Axl), mRNA.
10377405	11.5385	8.95861	0.167241	NM_011496	Aurkb	Mus musculus aurora kinase B (Aurkb), mRNA.
10490104	10.6386	8.53334	0.233258	NM_011497	Aurka	Mus musculus aurora kinase A (Aurka), mRNA.
10360270	9.24382	6.77416	0.180491	NM_178405	Atp1a2	Mus musculus ATPase, Na+/K+ transporting, alpha 2 polypeptide (Atp1a2), mRNA.
10428763	9.71637	7.5628	0.223756	NM_027435	Atad2	Mus musculus ATPase family, AAA domain containing 2 (Atad2), mRNA.
10465844	9.94013	8.12212	0.283221	NM_025610	Asrgl1	Mus musculus asparaginase like 1 (Asrgl1), mRNA.
10350392	10.4195	7.62185	0.144586	NM_009791	Aspm	Mus musculus asp (abnormal spindle)-like, microcephaly associated (Drosophila) (Aspm), mRNA.
10573261	10.4456	7.78874	0.15822	NM_024184	Asf1b	Mus musculus ASF1 anti-silencing function 1 homolog B (S. cerevisiae) (Asf1b), mRNA.
10600755	9.76753	7.34748	0.186856	NM_007492	Arx	Mus musculus aristaless related homeobox gene (Drosophila) (Arx), mRNA.
10467637	10.2498	8.00977	0.211686	NM_027667	Arhgap19	Mus musculus Rho GTPase activating protein 19 (Arhgap19), mRNA.
10362294	8.56777	6.51022	0.239816	NM_176837	Arhgap18	Mus musculus Rho GTPase activating protein 18 (Arhgap18), mRNA.
10485963	10.931	9.08421	0.279322	NM_181416	Arhgap11a	Mus musculus Rho GTPase activating protein 11A (Arhgap11a), mRNA.
10591781	10.1053	7.44884	0.15932	ENSMUST00000040912	Anln	anillin, actin binding protein (scraps homolog, Drosophila) (Anln), mRNA
10607116	8.50666	6.9123	0.332171	NM_019496	Ammecr1	Alport syndrome, mental retardation, midface hypoplasia and elliptocytosis region gene1
10379153	12.2631	8.62961	0.0807721	NM_009657	Aldoc	Mus musculus aldolase 3, C isoform (Aldoc), mRNA.
10595768	8.02976	6.15497	0.271684	ENSMUST00000093800	AI427122	expressed sequence AI427122 (AI427122), mRNA
10463911	9.88648	7.80581	0.236514	NM_013758	Add3	Mus musculus adducin 3 (gamma) (Add3), mRNA.
10520304	9.14655	7.37427	0.293209	NM_001004365	Actr3b	Mus musculus ARP3 actin-related protein 3 homolog B (yeast) (Actr3b), mRNA.
10488482	10.4597	7.78406	0.156041	NM_080575	Acss1	Mus musculus acyl-CoA synthetase short-chain family GRADIENT + member 1 (Acss1), mRNA.
10593723	9.58972	6.83323	0.147624	NM_053178	Acsbg1	Mus musculus acyl-CoA synthetase bubblegum family member 1 (Acsbg1), mRNA.
10397148	8.94166	7.08381	0.277392	NM_012006	Acot1	Mus musculus acyl-CoA thioesterase 1 (Acot1), mRNA.
10355246	9.3347	6.34565	0.125869	NM_007381	Acadl	Mus musculus acyl-Coenzyme A dehydrogenase, long-chain (Acadl), mRNA.
10415021	10.1172	7.90169	0.216134	NM_134076	Abhd4	Mus musculus abhydrolase domain containing 4 (Abhd4), mRNA.
10528332	8.24491	5.94836	0.204476	NM_178728	AB112350	Mus musculus cDNA sequence AB112350 (AB112350), mRNA.
10554960	9.58643	7.80388	0.291183	NM_021427	A830059I20Rik	Mus musculus RIKEN cDNA A830059I20 gene (A830059I20Rik), mRNA.
10378053	10.8365	8.39458	0.184284	NM_144526	6720460F02Rik	Mus musculus RIKEN cDNA 6720460F02 gene (6720460F02Rik), mRNA.
10554325	9.66951	7.29374	0.192109	NM_029835	5730590G19Rik	Mus musculus RIKEN cDNA 5730590G19 gene (5730590G19Rik), mRNA.
10371591	9.30033	6.86024	0.184284	NM_029249	4930547N16Rik	Mus musculus RIKEN cDNA 4930547N16 gene (4930547N16Rik), mRNA.
10495935	9.43676	7.48526	0.257028	BC085187	4930422G04Rik	Mus musculus RIKEN cDNA 4930422G04 gene, mRNA (cDNA clone IMAGE:30685321)
10519607	8.7464	6.9788	0.293209	NM_001081029	4930420K17Rik	Mus musculus RIKEN cDNA 4930420K17 gene (4930420K17Rik), mRNA.
10606658	8.20884	6.6239	0.332171	NM_172540	4732479N06Rik	Mus musculus RIKEN cDNA 4732479N06 gene (4732479N06Rik), mRNA.
10565570	9.58881	7.64187	0.258816	NM_001080995	4632434I11Rik	Mus musculus RIKEN cDNA 4632434I11 gene (4632434I11Rik), mRNA.
10459755	8.21621	6.22741	0.251739	DQ926864	2810433K01Rik	Mus musculus hypothetical protein variant II (2810433KO1Rik) mRNA, complete cds.
10586448	11.3325	8.78618	0.170755	NM_026515	2810417H13Rik	Mus musculus RIKEN cDNA 2810417H13 gene (2810417H13Rik), mRNA.
10471247	11.3561	9.08747	0.20733	NM_145144	2810003C17Rik	Mus musculus RIKEN cDNA 2810003C17 gene (2810003C17Rik), mRNA.
10606301	10.4422	8.21409	0.213159	DQ000005	2610529C04Rik	Mus musculus MAGT1 (2610529C04) mRNA, complete cds.
10438091	8.6578	6.0463	0.163799	NM_183287	2610318N02Rik	Mus musculus RIKEN cDNA 2610318N02 gene (2610318N02Rik), mRNA.
10455967	10.4281	8.78447	0.320856	AK146836	2610318N02Rik	Mus musculus 17 days embryo kidney cDNA, clone:I920062J18
10440794	10.4308	8.64547	0.291183	NM_025642	2610039C10Rik	Mus musculus RIKEN cDNA 2610039C10 gene (2610039C10Rik), mRNA.
10361995	8.81213	6.81108	0.25	NM_027930	2610016C23Rik	Mus musculus RIKEN cDNA 2610016C23 gene (2610016C23Rik), mRNA.
10428672	8.4872	6.21215	0.205898	NM_183089	2600005O03Rik	Mus musculus RIKEN cDNA 2600005O03 gene (2600005O03Rik), mRNA.
10582008	9.53155	7.74962	0.291183	NM_026844	2310061C15Rik	Mus musculus RIKEN cDNA 2310061C15 gene (2310061C15Rik), mRNA.
10562084	9.71382	7.65744	0.239816	AK129228	2310022K01Rik	Mus musculus mRNA for mKIAA0841 protein.
10352356	9.70396	8.03731	0.314253	BC048724	2310022K01Rik	Mus musculus RIKEN cDNA 2310022K01 gene, mRNA (cDNA clone IMAGE:6504859).
10478160	9.06078	6.93373	0.228458	BC064129	2310007D09Rik	Mus musculus RIKEN cDNA 2310007D09 gene, mRNA (cDNA clone IMAGE:3975722),
10421810	9.07572	6.90964	0.222211	NM_025427	1190002H23Rik	Mus musculus RIKEN cDNA 1190002H23 gene (1190002H23Rik), mRNA.
10566258	11.5949	7.00144	0.0415214	---	---	cdna:known chromosome:NCBIM37:7:110975048:110976443:-1 gene:ENSMUSG00000052305
10412207	10.4125	7.41672	0.125	---	---	RIKEN cDNA 2310016C16 gene (2310016C16Rik), mRNA
10420426	10.4346	7.45439	0.126745	---	---	RIKEN cDNA F630043A04 gene (F630043A04Rik), mRNA
10363901	9.76718	7.00772	0.147624	---	---	cdna:Genscan chromosome:NCBIM37:10:71167116:71168033:1
10521731	10.6978	7.95092	0.148651	---	---	cdna:known chromosome:NCBIM37:5:46067253:46091785:1 gene:ENSMUSG00000015880
10416736	9.54541	6.82892	0.15283	---	---	RIKEN cDNA 6720463M24 gene (6720463M24Rik), mRNA
10415725	9.61897	7.06459	0.169576	---	---	cdna:known chromosome:NCBIM37:14:61325761:61383386:1 gene:ENSMUSG00000021990
10503617	10.3963	7.89966	0.176777	---	---	RIKEN cDNA F730047E07 gene (F730047E07Rik), mRNA
10391811	10.12	7.73821	0.192109	---	---	RIKEN cDNA 3000004C01 gene (3000004C01Rik), mRNA
10568714	11.5983	9.29351	0.20166	---	---	cdna:known chromosome:NCBIM37:7:142881772:142907979:-1 gene:ENSMUSG00000031004
10402073	8.5838	6.34164	0.211686	---	---	RIKEN cDNA 2610021K21 gene (2610021K21Rik), mRNA
10376241	9.27159	7.06237	0.216134	---	---	cdna:Genscan chromosome:NCBIM37:11:56245782:56273576:1
10475362	9.87065	7.79973	0.238159	---	---	cdna:known chromosome:NCBIM37:2:121335584:121368745:1 gene:ENSMUSG00000027242
10426669	9.60207	7.53016	0.238159	---	---	cdna:known chromosome:NCBIM37:15:98905409:98913838:1 gene:ENSMUSG00000032783
10512489	9.78781	7.71966	0.239816	---	---	RIKEN cDNA E130306D19 gene (E130306D19Rik), mRNA
10389395	8.0257	5.97433	0.241484	---	---	cdna:known chromosome:NCBIM37:11:86008657:86014654:-1 gene:ENSMUSG00000034329
10355536	8.80917	6.80559	0.248273	---	---	cdna:known chromosome:NCBIM37:1:74036296:74045042:-1 gene:ENSMUSG00000073651
10528915	10.1986	8.2261	0.25349	---	---	cdna:Genscan chromosome:NCBIM37:5:30371015:30400087:-1
10485312	8.65885	6.75	0.266093	---	---	ncrna:miRNA chromosome:NCBIM37:2:94101457:94101556:-1 gene:ENSMUSG00000076335
10376094	9.90424	8.02758	0.273573	---	---	cdna:Genscan chromosome:NCBIM37:11:54012860:54013198:1
10350848	10.4374	8.60678	0.281265	---	---	cdna:known chromosome:NCBIM37:1:159342483:159350366:1 gene:ENSMUSG00000049881
10356461	10.5114	8.70653	0.285191	---	---	RIKEN cDNA 6430706D22 gene (6430706D22Rik), mRNA
10436594	8.98895	7.24405	0.297302	---	---	Mus musculus 0 day neonate skin cDNA, RIKEN full-length enriched library, clone:4632408I12
10597775	8.14047	6.45582	0.312083	---	---	cdna:known chromosome:NCBIM37:9:120870379:121186290:-1 gene:ENSMUSG00000040936
10375485	10.2043	8.55962	0.31864	---	---	cdna:Genscan chromosome:NCBIM37:11:48408778:48409311:1
10474371	8.92036	7.32787	0.332171	---	---	cdna:known chromosome:NCBIM37:2:106713647:106714027:1 gene:ENSMUSG00000078090
10457063	7.91937	6.32924	0.332171	---	---	RIKEN cDNA B230399E16 gene (B230399E16Rik), mRNA
